# Supplementary material for: Extracellular vesicles miR-574-5p and miR-181a-5p as prognostic markers in NSCLC patients treated with nivolumab
Source: Clin Exp Med. 2024 Aug 6;24(1):182. doi: 10.1007/s10238-024-01427-8 (PMC11303437; doi:10.1007/s10238-024-01427-8)
Supplement: Supplementary file 2 — Supplementary file2 (XLSX 1947 KB) [file 10238_2024_1427_MOESM2_ESM.xlsx]

## Sheet: Legends
Table Legends
Table S1	List of the most relevant clinical data of 245 NSCLC patients. Abbreviation: N/A not available;
Table S2	List of 19 miRCURY LNA miRNA Assays evaluated in the qPCR analysis as follows: 6 miR assays used to build the prognostic score; 11 EV-miR assays used to analyze the EV-miR modifications during the anti-PD-1 based therapy; 1 miR assay reference miR. Two EV-miR assays failed the amplification.
Table S3	List of 45 EV-miRs obtained by the penalized Cox regression model using the LASSO with a 10-fold cross validation step included, and then applied to the corresponding test set, using the EV-miRs with non-zero logHR. For each EV-miR, the coefficient of the called training is reported. Therefore, EV-miR impact, retained by at least six out of ten models, was further investigated based on the availa…
Table S4	Expression levels of 5 EV-miRs (i.e., miR-150-5p, miR-181a-5p, miR-208a-5p, miR-486-3p, miR-574-5p) by qPCR across the 104/174 patients of Training Set. The EV-miR-6510-5p failed the amplification. For each miR is reported the cycle threshold (Ct) mean and deviation of the duplicates. The Relative Expression (Rel Exp) of each miR with respect to UniSP6 was calculated using the following formula: …
Table S5	Expression levels of 4 EV-miRs (i.e., miR-150-5p, miR-181a-5p, miR-486-3p, and miR-574-5p) by qPCR across the 71/71 patients of the Test Set. For each miR is reported the cycle threshold (Ct) mean and deviation of the duplicates. The Relative Expression (Rel Exp) of each miR with respect to UniSP6 was calculated using the following formula: 2^-(EV-miR-Ct Mean - UniSP6-Ct-Mean).
Table S6	Expression levels of 10 EV-miRs (i.e., miR-19a-3p, miR-20a-5p, miR-26a-5p, miR-142-3p, miR-1260a, miR-1260b, miR-5100, miR-7641, miR-7975, and miR-7977) by qPCR across the 47 patients with a disease control (20 PR/CR and 27 SD) at Baseline (Bas) and Best response (BR). For each miR the cycle threshold (Ct) mean and deviation (Dev) of the duplicates of the EV-miR and UniSP6 at baseline and at BR t…
Table S7	Expression levels of 9 EV-miRs (miR-19a-3p, miR-20a-5p, miR-26a-5p, miR-142-3p, miR-1260a, miR-1260b, miR-5100, miR-7975, and miR-7977) by qPCR across the 47 patients with a disease control (20 PR and 27 SD) at four time points (TPs) as follows: TP0) Baseline, before nivolumab administration; TP1) 2 months from the administration of nivolumab (1st CT evaluation); TP2) 4 months from administration…
Table S8	Wilcoxon signed-rank test for pairwise comparisons between four time points (TP0) Baseline, before nivolumab administration; TP1) 2 months from the administration of nivolumab (1st CT evaluation); TP2) 4 months from administration of nivolumab (2nd CT evaluation): TP3) 6 months from administration of nivolumab (3rd CT evaluation) on 9 EV-miRs. Benjamini-Hochberg adjusted p-values are reported. A)…
Table S9	List of the Kyoto Encyclopedia of Genes and Genomes (KEGG) pathways (A) and gene ontology biological processes (B) based on the predicted target genes of 6 EV-miRs from Diana Tool using TarBase and microT-CDS algorithms.

## Sheet: Table S1
Sample ID	Enrollment Center	Age	Gender Male: M; Female: F	Smoking habit Never smoker: NS; Former smoker: FS; Current smoker: S;	Histotype Adenocarcinoma: ADC; Large cell carcinoma: LC; Epidermoid carcinomas: EC; Not Otherwise Specified: NOS; Poorly differentiated carcinoma: PDC; Squamous cell carcinoma: SCC	ECOG Perfomance Status (at start of Nivolumab)	Number of metastatic sites	Brain Metastases	Liver Metastases	Number of prior lines of Treatment	Status at the Best Response based on RECIST criteria Early Death: ED; Progression Disease: PD; Partial Response: PR; Stable Disease: SD	PD	PFS (months)	Patient status at censorship Dead of disease: DoD; Alive=A	OS (months)	Plasma Storage Time (From collection to EV-miR isolation) (months)	Plasma Input Volume for isolation of EV-miRs (µl)	EV-miR concentration (ng/ul)	EV-miR concentration normalized to the plasma volume input (ng/ul)	Microarray	EV-miR input for microarrays (µl)	qPCR (Technical validation: TV; Score Testing: ST; Control Validation: CV)	EV-miR input for qPCR (µl)
1	1	71	M	FS	ADC	1	2	No	No	1	ED	Yes	1	DoD	1	10	1000	2.96	0.00296	yes	6	TV	4
2	1	61	M	S	ADC	1	7	Yes	Yes	3	PR	Yes	7	DoD	33	10	1000	3.1	0.0031	yes	6	TV	4
3	1	85	M	S	ADC	0	1	No	No	1	SD	Yes	6	DoD	6	10	1000	1.25	0.00125	yes	6	No	-
4	1	55	F	S	ADC	0	4	No	No	2	PD	Yes	1	DoD	9	10	1000	2.4	0.0024	yes	6	No	-
5	1	75	M	FS	ADC	1	1	No	No	3	PR	Yes	17	DoD	18	10	1000	2.6	0.0026	yes	6	TV	4
6	1	75	M	NS	ADC	0	2	No	No	2	PD	Yes	1	DoD	9	10	1000	2.4	0.0024	yes	6	No	-
7	1	44	M	NS	ADC	1	2	No	Yes	3	SD	Yes	5	DoD	16	10	1000	0.98	0.00098	yes	6	TV	4
8	1	72	M	S	ADC	1	3	Yes	No	2	PD	Yes	3	DoD	6	10	1000	2.8	0.0028	yes	6	TV	4
9	1	78	M	FS	ADC	0	2	No	No	4	PD	Yes	2	DoD	24	10	1000	0.9	0.0009	yes	6	TV	4
10	1	72	F	NS	ADC	0	2	Yes	No	4	SD	Yes	2	DoD	6	10	1000	2.8	0.0028	yes	6	No	-
11	1	79	M	FS	ADC	0	1	No	No	2	PR	No	74	A	43	10	1000	1.3	0.0013	yes	6	TV	4
12	1	47	M	S	ADC	1	2	No	No	4	PR	No	83	A	46	9	1000	2.52	0.00252	yes	6	TV	4
13	1	62	F	FS	ADC	1	2	No	No	3	ED	Yes	1	DoD	1	9	1000	2.5	0.0025	yes	6	TV	4
14	1	74	M	S	ADC	2	1	No	No	2	ED	Yes	1	DoD	1	9	1000	1.36	0.00136	yes	6	No	-
15	1	54	M	NS	ADC	2	3	Yes	No	3	ED	Yes	2	DoD	2	9	1000	2.8	0.0028	yes	6	TV	4
16	1	68	M	S	ADC	2	2	No	No	3	ED	Yes	0	DoD	0	9	1000	2.12	0.00212	yes	6	No	-
17	1	60	M	FS	ADC	1	3	Yes	No	3	ED	Yes	1	DoD	1	9	1000	2.48	0.00248	yes	6	TV	4
18	1	55	M	S	ADC	0	2	No	No	2	PD	Yes	1	DoD	25	9	1000	1.4	0.0014	yes	6	TV	4
19	1	62	F	S	ADC	1	4	No	Yes	2	PD	Yes	1	DoD	2	9	1000	1.5	0.0015	yes	6	TV	4
21	1	77	F	NS	ADC	1	3	No	Yes	3	PD	Yes	1	DoD	3	8	1000	1.9	0.0019	yes	6	TV	4
22	1	79	M	FS	NOS	1	2	No	Yes	4	PD	Yes	1	DoD	3	7	1000	2.1	0.0021	yes	6	TV	4
23	1	50	F	FS	ADC	0	4	No	Yes	3	PD	Yes	2	DoD	3	7	1000	2.5	0.0025	yes	6	TV	4
24	1	65	F	NS	ADC	1	3	No	No	2	PD	Yes	1	DoD	27	7	1000	1.2	0.0012	yes	6	TV	4
25	1	78	F	NS	ADC	1	1	No	No	2	PR	Yes	6	DoD	17	7	1000	1.48	0.00148	yes	6	TV	4
26	1	67	F	FS	ADC	0	2	No	No	2	SD	Yes	5	DoD	27	7	1000	1.44	0.00144	yes	6	TV	4
27	1	69	F	FS	ADC	1	1	No	No	4	PR	Yes	5	DoD	9	7	1000	2.36	0.00236	yes	6	TV	4
28	1	59	F	FS	ADC	0	1	No	No	2	PD	Yes	1	DoD	30	8	1000	0.95	0.00095	yes	6	TV	4
29	1	59	F	S	ADC	1	2	No	No	4	PD	Yes	1	DoD	12	8	1000	1.8	0.0018	yes	6	TV	4
30	1	51	M	S	ADC	1	2	Yes	No	2	ED	Yes	3	DoD	3	8	1000	2.92	0.00292	yes	6	TV	4
31	1	66	M	FS	ADC	2	4	No	No	2	PD	Yes	8	DoD	9	7	1000	2.08	0.00208	yes	6	No	-
33	1	63	F	NS	ADC	1	3	No	Yes	2	ED	Yes	0	DoD	0	8	1000	1.82	0.00182	yes	6	TV	4
34	1	72	F	S	ADC	0	1	No	No	2	SD	Yes	5	DoD	39	8	1000	1.23	0.00123	yes	6	TV	4
35	1	68	F	S	ADC	0	4	Yes	Yes	4	PD	Yes	1	DoD	12	12	1000	2.06	0.00206	yes	6	TV	4
36	1	69	M	FS	ADC	1	4	Yes	Yes	1	PD	Yes	1	DoD	4	12	1000	1.24	0.00124	yes	6	TV	4
37	1	68	M	FS	ADC	0	1	No	No	3	PD	Yes	1	DoD	4	11	1000	1.09	0.00109	yes	6	TV	4
38	1	77	M	FS	ADC	0	2	Yes	No	2	PD	Yes	2	A	44	12	1000	0.79	0.00079	yes	6	TV	4
39	1	71	M	FS	ADC	0	2	No	No	3	SD	Yes	39	DoD	39	12	1000	1.46	0.00146	yes	6	TV	4
40	1	71	M	S	ADC	0	1	No	No	2	SD	Yes	4	DoD	10	13	1000	1.4	0.0014	yes	6	No	-
41	1	80	M	S	ADC	0	1	No	No	2	PD	Yes	1	DoD	4	12	1000	0.75	0.00075	yes	6	TV	4
42	1	71	F	FS	ADC	0	1	No	No	1	PD	Yes	1	DoD	9	14	1000	1.78	0.00178	yes	6	No	-
43	1	57	F	S	ADC	1	3	Yes	No	1	ED	Yes	1	DoD	1	15	1000	2.14	0.00214	yes	6	TV	4
44	1	57	M	FS	ADC	1	1	Yes	No	2	ED	Yes	2	DoD	3	16	1000	2.24	0.00224	yes	6	TV	4
45	1	71	M	S	ADC	1	2	No	No	2	ED	Yes	0	DoD	0	16	1000	2.76	0.00276	yes	6	TV	4
46	1	59	M	FS	ADC	1	5	No	Yes	1	ED	Yes	0	DoD	0	14	1000	0.56	0.00056	yes	6	TV	4
47	1	57	M	S	ADC	0	2	No	No	1	SD	No	71	A	35	14	1000	2.94	0.00294	yes	6	TV	4
48	1	66	M	S	ADC	1	6	Yes	Yes	6	PD	Yes	1	DoD	5	16	1000	2.24	0.00224	yes	6	TV	4
50	1	63	M	FS	ADC	0	2	No	No	1	SD	No	71	A	35	12	1000	0.85	0.00085	yes	6	TV	4
51	1	70	M	S	ADC	1	2	No	No	5	PR	Yes	3	DoD	7	12	1000	1.63	0.00163	yes	6	TV	4
52	1	55	M	FS	ADC	1	3	No	No	1	SD	Yes	7	DoD	11	12	1000	2.1	0.0021	yes	6	No	-
53	1	75	F	S	ADC	0	3	Yes	No	3	SD	Yes	22	DoD	23	12	1000	1.45	0.00145	yes	6	TV	4
54	1	53	M	S	ADC	1	3	Yes	No	1	PD	Yes	1	DoD	5	11	1000	1.98	0.00198	yes	6	TV	4
55	1	67	F	S	ADC	1	6	No	Yes	1	ED	Yes	0	DoD	0	11	1000	1.96	0.00196	yes	6	TV	4
56	1	78	M	S	ADC	0	2	No	No	1	PR	Yes	17	DoD	17	11	1000	1.98	0.00198	yes	6	TV	4
57	1	56	F	FS	ADC	2	5	Yes	Yes	1	ED	Yes	1	DoD	1	11	1000	2.2	0.0022	yes	6	TV	4
58	1	71	M	FS	ADC	1	4	No	No	1	SD	Yes	4	DoD	9	12	1000	3.2	0.0032	yes	6	TV	4
59	1	60	M	FS	SCC	1	4	No	Yes	1	PR	Yes	18	DoD	18	12	1000	2.41	0.00241	yes	6	TV	4
60	1	68	F	NS	SCC	0	2	No	No	3	SD	Yes	49	DoD	43	12	1000	1.04	0.00104	yes	6	No	-
61	1	69	M	FS	SCC	2	2	No	No	1	PD	Yes	1	DoD	4	12	1000	1.2	0.0012	yes	6	TV	4
62	1	55	M	FS	SCC	1	3	No	No	1	PD	Yes	1	DoD	4	12	1000	0.79	0.00079	yes	6	TV	4
63	1	77	M	FS	SCC	0	2	No	No	1	PD	Yes	1	DoD	13	12	1000	1.46	0.00146	yes	6	TV	4
64	1	69	M	FS	SCC	1	2	No	No	1	PD	Yes	1	DoD	13	12	1000	1.37	0.00137	yes	6	TV	4
65	1	64	M	FS	ADC	1	2	No	No	3	PD	Yes	2	DoD	9	12	1000	0.72	0.00072	yes	6	No	-
66	1	70	M	FS	SCC	1	1	No	No	1	PD	Yes	1	DoD	31	12	1000	1.44	0.00144	yes	6	TV	4
67	1	63	M	FS	SCC	1	5	No	Yes	1	PD	Yes	1	DoD	2	12	1000	2.6	0.0026	yes	6	TV	4
68	1	74	M	FS	SCC	1	2	No	No	1	PD	Yes	1	DoD	10	12	1000	1.13	0.00113	yes	6	No	-
69	1	67	M	S	SCC	1	1	No	No	1	SD	Yes	6	DoD	6	12	1000	1.41	0.00141	yes	6	TV	4
71	1	73	F	S	SCC	1	2	No	No	1	PD	Yes	11	DoD	12	12	1000	2.5	0.0025	yes	6	TV	4
72	1	67	F	FS	SCC	1	5	No	Yes	1	ED	Yes	0	DoD	0	12	1000	2.98	0.00298	yes	6	TV	4
73	1	75	M	FS	SCC	0	4	No	No	2	ED	Yes	1	DoD	2	12	1000	0.65	0.00065	yes	6	TV	4
74	1	65	M	S	SCC	1	3	No	Yes	1	PR	Yes	20	DoD	32	12	1000	1.46	0.00146	yes	6	TV	4
75	1	74	M	FS	ADC	0	2	No	No	1	PD	Yes	23	DoD	23	12	1000	0.95	0.00095	yes	6	TV	4
76	1	82	M	FS	SCC	1	3	No	No	1	PR	Yes	8	DoD	8	12	1000	0.79	0.00079	yes	6	TV	4
77	1	76	M	FS	SCC	2	3	No	No	1	ED	Yes	1	DoD	1	12	1000	1.7	0.0017	yes	6	TV	4
78	1	66	M	FS	ADC	1	1	No	No	1	PD	Yes	1	DoD	2	12	1000	1.88	0.00188	yes	6	TV	4
80	1	69	M	FS	SCC	2	4	No	No	1	PD	Yes	1	DoD	2	12	1000	1.99	0.00199	yes	6	TV	4
81	1	57	M	FS	ADC	0	3	No	No	6	PR	No	63	A	31	12	1000	1.58	0.00158	yes	6	TV	4
82	1	85	M	FS	SCC	1	3	No	Yes	1	PD	Yes	1	DoD	4	12	1000	1.11	0.00111	yes	6	TV	4
83	1	79	M	FS	SCC	1	3	No	No	1	SD	Yes	7	DoD	18	12	1000	1.05	0.00105	yes	6	TV	4
84	1	66	M	FS	ADC	1	3	No	Yes	1	ED	Yes	0	DoD	0	12	1000	1.01	0.00101	yes	6	TV	4
85	1	70	M	S	ADC	1	4	No	Yes	2	SD	Yes	4	DoD	4	12	1000	0.59	0.00059	yes	6	TV	4
86	1	70	M	FS	ADC	1	4	No	Yes	2	PR	Yes	53	DoD	21	12	1000	1.07	0.00107	yes	6	TV	4
87	1	75	M	FS	ADC	1	4	No	Yes	3	PD	Yes	6	DoD	6	2	1000	1.56	0.00156	yes	6	TV	4
88	1	77	M	FS	ADC	1	4	No	Yes	2	PD	Yes	5	DoD	5	2	1000	2.4	0.0024	yes	6	TV	4
89	1	59	M	S	SCC	1	3	No	No	2	PD	Yes	3	DoD	4	2	1000	1.8	0.0018	yes	6	TV	4
90	1	74	M	FS	ADC	2	2	No	No	2	SD	Yes	3	DoD	4	4	1000	1.25	0.00125	yes	6	TV	4
91	1	74	M	FS	ADC	1	4	No	Yes	1	PR	No	52	A	21	5	1000	1.37	0.00137	yes	6	TV	4
92	1	64	F	S	SCC	1	4	No	No	1	PR	Yes	33	DoD	24	5	1000	1.23	0.00123	yes	6	TV	4
93	1	66	F	FS	ADC	1	6	No	Yes	3	PD	Yes	1	DoD	6	5	1000	0.36	0.00036	yes	6	TV	4
94	1	77	M	FS	ADC	0	5	No	Yes	2	SD	Yes	3	DoD	6	5	1000	0.95	0.00095	yes	6	No	-
95	1	77	F	S	PDC	2	3	No	No	1	ED	Yes	1	DoD	2	4	1000	0.25	0.00025	yes	6	TV	4
96	1	79	M	FS	SCC	1	2	No	No	1	PD	Yes	1	DoD	8	4	1000	0.26	0.00026	yes	6	TV	4
97	1	73	F	FS	ADC	1	2	No	No	1	PD	Yes	2	DoD	3	3	1000	0.64	0.00064	yes	6	TV	4
98	1	58	M	S	ADC	1	4	No	No	1	PD	Yes	2	DoD	5	12	1000	0.12	0.00012	yes	6	TV	4
99	1	64	M	S	ADC	0	1	No	No	4	PR	Yes	48	DoD	26	12	1000	2.6	0.0026	yes	6	TV	4
102	1	63	M	FS	ADC	2	2	No	No	2	SD	Yes	6	DoD	19	4	1000	1.23	0.00123	yes	6	TV	4
103	1	67	M	FS	ADC	0	3	No	Yes	2	ED	Yes	1.5	DoD	1	4	1000	0.2	0.0002	yes	6	TV	4
104	1	52	M	FS	SCC	0	2	No	No	2	PD	Yes	1	DoD	9	1	1000	2.4	0.0024	yes	6	No	-
105	1	71	M	FS	SCC	0	1	No	No	3	PD	Yes	2	DoD	9	0	1000	0.65	0.00065	yes	6	No	-
106	1	68	F	FS	SCC	1	2	No	No	1	PD	Yes	4	DoD	13	0	1000	2.6	0.0026	yes	6	TV	4
107	1	44	M	S	ADC	1	3	Yes	No	1	ED	Yes	1	DoD	1	2	1000	1.25	0.00125	yes	6	TV	4
108	1	62	M	S	ADC	1	2	No	No	3	SD	No	56	A	19	1	1000	1.4	0.0014	yes	6	TV	4
109	1	61	F	FS	ADC	1	3	No	No	1	SD	Yes	7	DoD	16	1	1000	1.57	0.00157	yes	6	TV	4
110	1	74	M	FS	ADC	1	3	No	No	3	SD	Yes	5	DoD	14	1	1000	1.33	0.00133	yes	6	TV	4
111	1	70	M	FS	ADC	1	2	No	No	1	N/A	Yes	19	DoD	17	1	1000	1.46	0.00146	yes	6	TV	4
112	1	69	M	FS	ADC	1	3	No	No	1	SD	Yes	7	DoD	15	1	1000	1.72	0.00172	yes	6	TV	4
113	1	78	F	S	ADC	1	2	No	No	1	PR	No	54	A	17	1	1000	0.66	0.00066	yes	6	TV	4
114	1	54	F	S	ADC	0	3	No	No	2	PR	No	54	A	17	2	1000	0.98	0.00098	yes	6	TV	4
115	1	70	M	FS	ADC	1	1	No	No	2	SD	No	53	A	16	1	1000	2.18	0.00218	yes	6	TV	4
117	1	66	F	S	ADC	1	3	No	No	1	SD	Yes	4	DoD	6	1	1000	2.12	0.00212	yes	6	TV	4
119	1	73	M	S	ADC	0	3	No	No	1	PR	Yes	14	DoD	14	1	1000	2.32	0.00232	yes	6	TV	4
120	1	61	M	FS	ADC	1	3	No	No	2	ED	Yes	0	DoD	0	4	1000	2.6	0.0026	yes	6	TV	4
121	1	64	F	FS	SCC	1	6	No	Yes	1	PD	Yes	1	DoD	2	4	1000	2.84	0.00284	yes	6	TV	4
123	1	68	M	S	ADC	1	2	No	No	1	PD	Yes	1	DoD	4	4	1000	2.56	0.00256	yes	6	TV	4
124	1	64	F	S	ADC	0	1	No	No	1	PR	Yes	17	DoD	13	4	1000	2.52	0.00252	yes	6	TV	4
125	1	81	M	FS	PDC	1	3	No	Yes	1	PD	Yes	1	DoD	4	3	1000	2.4	0.0024	yes	6	TV	4
126	1	70	F	FS	SCC	1	2	No	No	1	SD	Yes	3	DoD	6	3	1000	1.12	0.00112	yes	6	TV	4
127	1	70	M	FS	ADC	0	3	No	No	1	SD	Yes	7	DoD	11	2	1000	1.68	0.00168	yes	6	TV	4
128	1	88	M	FS	SCC	1	2	No	No	1	PD	Yes	1	DoD	5	2	1000	2.15	0.00215	yes	6	TV	4
129	1	62	F	FS	ADC	1	4	No	Yes	2	SD	Yes	3	DoD	4	2	1000	2.12	0.00212	yes	6	TV	4
130	1	56	M	S	ADC	1	3	No	Yes	1	PD	Yes	1	DoD	10	2	1000	1.74	0.00174	yes	6	No	-
131	1	72	F	FS	ADC	1	2	No	No	2	SD	Yes	23	DoD	12	2	1000	1.19	0.00119	yes	6	TV	4
132	2	67	F	S	SCC	1	5	Yes	No	1	PD	Yes	6	DoD	11	13	1000	2.5	0.0025	yes	6	No	-
133	2	72	M	S	SCC	2	3	No	No	2	N/A	Yes	1	DoD	2	12	500	0.89	0.00178	yes	12	No	-
134	2	61	M	FS	ADC	2	3	No	No	1	PD	Yes	6	DoD	6	14	1000	1.84	0.00184	yes	6	No	-
135	2	37	F	S	ADC	1	1	No	No	5	PD	Yes	2	DoD	10	14	900	2.1	0.00233333	yes	6.7	No	-
136	2	69	M	S	SCC	0	2	No	No	4	PR	Yes	11	DoD	12	15	1000	0.51	0.00051	yes	6	No	-
137	2	67	M	S	SCC	2	1	No	No	2	N/A	Yes	1	DoD	1	15	500	1.39	0.00278	yes	12	No	-
138	2	74	M	S	PDC	1	1	No	No	1	PD	Yes	2	DoD	7	15	600	1.3	0.00216667	yes	10	No	-
139	2	62	M	FS	ADC	1	2	No	No	5	PD	Yes	2	DoD	9	15	800	1.86	0.002325	yes	7.5	No	-
140	2	82	M	S	SCC	1	2	No	No	1	PD	Yes	2	DoD	14	16	600	0.7	0.00116667	yes	10	No	-
141	2	63	M	S	ADC	2	2	No	No	1	PD	Yes	1	DoD	1	16	1000	1.25	0.00125	yes	6	No	-
142	2	75	M	FS	ADC	1	1	No	No	1	SD	Yes	5	DoD	15	16	1000	2.7	0.0027	yes	6	No	-
143	2	48	F	S	ADC	0	2	No	Yes	2	PD	Yes	3	DoD	5	16	500	0.56	0.00112	yes	12	No	-
144	2	79	M	S	SCC	1	3	No	No	4	PR	Yes	11	DoD	26	17	500	1.44	0.00288	yes	12	No	-
145	2	58	F	S	ADC	1	1	No	No	1	PR	Yes	21	A	42	18	900	1.62	0.0018	yes	6.7	No	-
146	2	52	F	S	ADC	0	1	No	No	1	SD	Yes	6	A	42	17	900	2.86	0.00317778	yes	6.7	No	-
147	2	56	M	S	ADC	1	2	No	No	2	PD	Yes	2	DoD	4	18	1000	1.75	0.00175	yes	6	No	-
148	2	69	M	S	ADC	1	2	No	No	2	PR	Yes	10	DoD	22	19	1000	1.79	0.00179	yes	6	No	-
149	2	70	M	FS	SCC	2	3	Yes	Yes	1	PD	Yes	1	DoD	4	19	600	1.16	0.00193333	yes	10	No	-
150	2	70	M	NS	ADC	0	3	No	No	1	PR	Yes	11	DoD	13	20	900	1.66	0.00184444	yes	6.7	No	-
151	2	48	M	S	ADC	1	3	No	Yes	2	PD	Yes	2	DoD	4	18	600	1.02	0.0017	yes	10	No	-
152	2	60	F	S	ADC	1	1	No	No	1	SD	Yes	10	DoD	12	20	900	1.38	0.00153333	yes	6.7	No	-
153	2	54	M	S	ADC	2	1	No	No	1	PD	Yes	2	DoD	18	22	600	1.44	0.0024	yes	10	No	-
154	2	74	M	S	SCC	1	1	No	No	1	PD	Yes	1	DoD	5	22	1000	1.65	0.00165	yes	6	No	-
155	2	58	F	S	ADC	0	1	No	No	2	PD	Yes	2	DoD	32	22	1000	1.3	0.0013	yes	6	No	-
156	2	70	M	S	ADC	2	1	No	No	1	N/A	Yes	0	DoD	0	22	800	1.96	0.00245	yes	7.5	No	-
157	2	49	M	NS	ADC	1	2	No	No	2	SD	Yes	14	DoD	22	23	800	1.79	0.0022375	yes	7.5	No	-
158	2	45	F	NS	ADC	2	3	Yes	No	1	PD	Yes	1	DoD	2	19	800	0.75	0.0009375	yes	7.5	No	-
159	2	66	M	NS	ADC	2	1	No	No	1	PD	Yes	1	DoD	1	20	600	3.14	0.00523333	yes	10	No	-
160	2	67	M	S	ADC	1	2	No	Yes	1	PD	Yes	5	DoD	15	20	1000	0.68	0.00068	yes	6	No	-
161	2	74	M	S	SCC	1	2	No	No	1	SD	Yes	3	DoD	7	23	500	1.1	0.0022	yes	12	No	-
162	2	47	M	S	ADC	2	4	Yes	Yes	5	PD	Yes	3	DoD	4	23	600	2.5	0.00416667	yes	10	No	-
163	2	64	M	S	ADC	1	1	No	No	1	PR	Yes	8	DoD	17	23	600	0.86	0.00143333	yes	10	No	-
164	2	62	F	S	ADC	2	2	No	No	1	PD	Yes	2	DoD	7	22	900	2.42	0.00268889	yes	6.7	No	-
165	2	42	F	NS	ADC	0	1	No	No	1	PD	Yes	2	A	40	21	600	1.91	0.00318333	yes	10	No	-
166	2	58	M	S	ADC	1	2	Yes	No	2	PD	Yes	1	DoD	2	22	900	2.4	0.00266667	yes	6.7	No	-
167	2	66	F	S	ADC	0	1	No	No	1	PD	Yes	3	DoD	7	22	800	2.3	0.002875	yes	7.5	No	-
168	2	72	M	S	ADC	1	2	No	No	3	PD	Yes	1	A	37	23	500	0.7	0.0014	yes	12	No	-
169	2	56	M	S	ADC	2	4	No	No	1	PD	Yes	1	DoD	1	23	1000	2.06	0.00206	yes	6	No	-
170	2	49	M	S	ADC	2	3	No	No	2	PD	Yes	1	DoD	13	24	700	2	0.00285714	yes	8.6	No	-
171	2	57	M	S	ADC	0	1	No	No	2	PD	Yes	2	DoD	22	23	700	1.8	0.00257143	yes	8.6	No	-
172	2	60	F	S	ADC	1	1	No	No	1	PD	Yes	12	DoD	23	21	700	1.7	0.00242857	yes	8.6	No	-
173	2	59	M	S	ADC	0	2	No	No	2	SD	No	36	A	36	21	1000	0.95	0.00095	yes	6	No	-
174	2	50	F	S	ADC	0	1	No	No	1	PD	Yes	4	DoD	4	21	600	1.8	0.003	yes	10	No	-
175	2	64	M	S	SCC	1	1	No	No	2	PD	Yes	3	DoD	11	23	900	1.2	0.00133333	yes	6.7	No	-
176	2	72	M	S	ADC	2	3	No	No	2	PD	Yes	1	DoD	1	24	900	1.8	0.002	yes	6.7	No	-
177	2	78	M	S	ADC	1	3	No	No	3	PD	Yes	1	DoD	3	21	600	0.8	0.00133333	yes	10	No	-
178	2	81	M	S	ADC	1	1	No	No	1	PR	Yes	16	DoD	32	21	800	0.9	0.001125	yes	7.5	No	-
179	2	51	F	NS	LC	0	2	No	No	1	PR	Yes	15	DoD	22	21	1000	0.55	0.00055	yes	6	No	-
180	2	60	M	S	NOS	1	3	No	Yes	2	PD	Yes	2	DoD	2	22	1000	1.14	0.00114	yes	6	No	-
181	2	45	M	S	ADC	1	2	No	No	1	PR	Yes	6	DoD	9	21	600	2.4	0.004	yes	10	No	-
182	2	70	M	S	SCC	2	3	No	No	1	PD	Yes	1	DoD	2	21	1000	0.79	0.00079	yes	6	No	-
183	2	67	M	S	ADC	0	1	No	No	1	PR	Yes	9	DoD	20	21	1000	1.1	0.0011	yes	6	No	-
184	2	70	M	FS	SCC	1	5	No	Yes	1	ED	Yes	1	DoD	1	22	1000	1.08	0.00108	yes	6	No	-
79	1	76	M	N/A	SCC	1	3	No	No	N/A	ED	Yes	0	DoD	0	21	1000	1.73	0.00173	No	-	ST	4
100	1	78	M	N/A	ADC	2	3	No	No	N/A	ED	Yes	1	DoD	1	18	1000	1.4	0.0014	No	-	ST	4
101	1	65	F	N/A	ADC	N/A	4	No	Yes	N/A	PD	Yes	1	DoD	7	15	1000	0.72	0.00072	No	-	ST	4
116	1	66	F	N/A	ADC	N/A	2	No	No	N/A	PR	No	53	A	53	18	1000	0.58	0.00058	No	-	ST	4
118	1	43	M	FS	ADC	N/A	3	Yes	No	N/A	N/A	No	52	A	52	18	1000	0.64	0.00064	No	-	ST	4
122	1	54	F	N/A	ADC	N/A	2	No	No	1	PD	Yes	2	DoD	4	18	1000	1.13	0.00113	No	-	ST	4
185	3	65	M	S	SCC	2	2	No	No	1	PD	Yes	3	DoD	5	24	500	0.83	0.00166	No	-	ST	8
186	3	73	M	S	ADC	2	4	Yes	Yes	2	PD	Yes	3	DoD	8	24	500	0.84	0.00168	No	-	ST	8
187	3	62	M	FS	SCC	1	4	No	Yes	1	PD	Yes	3	DoD	6	24	500	1.01	0.00202	No	-	ST	8
188	3	56	M	S	SCC	2	3	No	No	3	PD	Yes	3	DoD	3	24	500	0.78	0.00156	No	-	ST	8
189	3	74	M	FS	SCC	1	2	No	No	1	PR	No	20	A	20	24	500	0.98	0.00196	No	-	ST	8
190	3	76	M	NS	ADC	0	2	No	No	1	PR	No	22	A	22	24	500	0.58	0.00116	No	-	ST	8
191	3	61	F	FS	SCC	0	1	No	No	1	SD	Yes	11	DoD	18	24	500	0.69	0.00138	No	-	ST	8
192	3	78	M	NS	ADC	1	2	Yes	No	1	SD	Yes	13	DoD	22	24	500	1.39	0.00278	No	-	ST	8
193	3	64	F	FS	ADC	0	2	No	No	1	ED	Yes	2	DoD	2	26	500	0.63	0.00126	No	-	ST	8
194	3	52	M	FS	SCC	0	1	No	No	1	SD	Yes	4	DoD	6	26	500	0.69	0.00138	No	-	ST	8
195	3	72	M	FS	ADC	1	2	No	No	1	SD	No	12	A	12	25	500	0.65	0.0013	No	-	ST	8
196	3	71	M	NS	ADC	1	2	No	No	1	ED	Yes	2	DoD	2	26	500	1.37	0.00274	No	-	ST	8
197	3	54	M	FS	ADC	0	2	No	No	2	PR	Yes	10	A	11	25	500	1.1	0.0022	No	-	ST	8
198	3	56	M	FS	ADC	0	1	No	No	1	PD	Yes	3	A	11	25	500	0.77	0.00154	No	-	ST	8
199	3	60	M	NS	ADC	1	1	No	No	1	SD	No	11	A	11	26	500	0.98	0.00196	No	-	ST	8
200	3	57	M	NS	ADC	1	1	No	No	1	PR	No	13	A	13	24	500	1.18	0.00236	no	-	ST	8
201	3	56	F	NS	ADC	1	1	No	No	1	PR	Yes	7	DoD	12	25	500	1.53	0.00306	no	-	ST	8
202	3	40	M	NS	ADC	1	1	No	No	1	PR	No	14	A	14	24	500	1	0.002	no	-	ST	8
203	3	61	M	S	ADC	1	1	No	No	1	PR	No	6	A	6	24	500	1.07	0.00214	no	-	ST	8
204	3	64	F	FS	ADC	1	3	No	Yes	1	PD	Yes	2	DoD	6	25	500	1.19	0.00238	no	-	ST	8
205	3	67	F	S	ADC	1	3	No	Yes	1	PD	Yes	3	DoD	6	26	500	0.9	0.0018	no	-	ST	8
206	1	75	M	N/A	SCC	N/A	N/A	No	No	1	ED	Yes	0	DoD	0	24	1000	1.39	0.00139	No	-	ST	4
207	1	68	M	FS	ADC	1	N/A	Yes	Yes	2	ED	Yes	1	DoD	2	25	1000	1.85	0.00185	No	-	ST	4
208	1	80	M	S	ADC	1	N/A	No	Yes	1	N/A	Yes	3	DoD	4	24	1000	1.87	0.00187	No	-	ST	4
209	1	78	M	FS	ADC	1	N/A	No	No	1	N/A	Yes	12	DoD	12	24	1000	2.08	0.00208	No	-	ST	4
210	1	66	M	N/A	PDC	1	N/A	Yes	No	1	ED	Yes	1	DoD	1	24	1000	1.68	0.00168	No	-	ST	4
211	1	58	F	S	ADC	1	N/A	No	No	1	PD	Yes	3	DoD	3	24	1000	2.14	0.00214	No	-	ST	4
212	1	75	M	FS	ADC	1	N/A	No	No	1	ED	Yes	1	DoD	1	24	1000	2.4	0.0024	No	-	ST	4
213	1	73	M	S	SCC	1	N/A	Yes	No	1	PD	Yes	3	DoD	4	24	1000	3.14	0.00314	No	-	ST	4
214	1	79	F	NS	ADC	1	N/A	Yes	No	1	PD	Yes	14	DoD	14	23	1000	1.47	0.00147	No	-	ST	4
215	1	63	M	S	ADC	1	N/A	No	No	1	PD	Yes	4	DoD	19	25	1000	2.04	0.00204	No	-	ST	4
216	1	63	F	S	ADC	1	N/A	Yes	No	1	PD	Yes	9	DoD	9	23	1000	2.68	0.00268	No	-	ST	4
217	1	54	M	FS	ADC	1	N/A	Yes	No	1	ED	Yes	0	DoD	0	19	1000	1.34	0.00134	No	-	ST	4
218	1	81	F	S	SCC	1	N/A	No	No	1	PR	Yes	4	DoD	4	19	1000	1.33	0.00133	No	-	ST	4
219	1	72	F	S	SCC	1	N/A	No	No	1	N/A	Yes	1	DoD	2	19	1000	1.19	0.00119	No	-	ST	4
220	1	58	M	FS	ADC	1	N/A	No	Yes	1	ED	Yes	1	DoD	1	18	1000	1.41	0.00141	No	-	ST	4
221	1	64	M	FS	ADC	1	N/A	Yes	No	1	ED	Yes	1	DoD	1	18	1000	1.55	0.00155	No	-	ST	4
222	1	69	M	S	SCC	1	N/A	No	No	1	ED	Yes	1	DoD	1	15	1000	0.96	0.00096	No	-	ST	4
223	3	64	M	NS	ADC	1	1	No	No	1	ED	Yes	2	DoD	2	24	500	0.82	0.00164	No	-	ST	8
250	1	75	M	FS	ADC	1	2	NO	NO	1	ED	Yes	0.5	DoD	2	18	1000	0.94	0.00094	No	-	ST	4
224	3	51	F	S	ADC	1	3	No	No	1	PR	No	10	A	10	24	500	1.06	0.00212	No	-	ST	8
225	1	72	F	NS	ADC	0	2	NO	NO	2	SD	No	7.3	A	52	36	1000	1.06	0.00106	No	-	ST	4
226	1	79	M	S	SCC	2	3	NO	NO	1	PD	Yes	1.9	DoD	4	37	1000	0.96	0.00096	No	-	ST	4
227	1	85	F	FS	ADC	1	2	NO	NO	1	PD	Yes	1.8	DoD	6	36	1000	1.04	0.00104	No	-	ST	4
228	1	82	F	S	ADC/SCC	2	2	NO	NO	1	SD	Yes	16.5	DoD	21	36	1000	0.89	0.00089	No	-	ST	4
229	1	71	M	FS	ADC	0	4	NO	NO	1	SD	Yes	5.1	DoD	18	36	1000	1.05	0.00105	No	-	ST	4
230	1	67	M	FS	ADC	0	2	NO	NO	1	PD	Yes	2.9	A	38	36	1000	1.02	0.00102	No	-	ST	4
231	1	68	M	S	ADC	1	4	NO	NO	1	PD	Yes	1.8	DoD	19	35	1000	1.33	0.00133	No	-	ST	4
233	1	60	M	S	SCC	1	2	NO	NO	1	PD	Yes	1.4	DoD	4	35	1000	1.21	0.00121	No	-	ST	4
234	1	69	M	FS	ADC	0	3	NO	NO	1	ED	Yes	1	DoD	1	34	1000	0.71	0.00071	No	-	ST	4
235	1	72	F	FS	ADC	1	4	NO	NO	1	ED	Yes	2.1	DoD	2	34	1000	0.91	0.00091	No	-	ST	4
236	1	82	F	NS	ADC	0	2	NO	NO	1	SD	No	25.6	A	25.6	34	1000	1.48	0.00148	No	-	ST	4
237	1	70	F	S	ADC	2	2	YES	NO	1	PD	Yes	3	DoD	4	32	1000	0.97	0.00097	No	-	ST	4
238	1	79	M	FS	ADC	1	2	NO	NO	1	RC	Yes	6	DoD	8	28	1000	1.07	0.00107	No	-	ST	4
239	1	58	M	S	ADC	1	3	NO	YES	2	PD	Yes	2	DoD	5	29	1000	0.94	0.00094	No	-	ST	4
240	1	79	M	S	SCC	1	3	NO	NO	1	SD	Yes	5.4	DoD	5	28	1000	1.15	0.00115	No	-	ST	4
241	1	80	M	S	ADC	1	2	NO	NO	1	ED	Yes	1.7	DoD	2	28	1000	1.16	0.00116	No	-	ST	4
242	1	76	M	FS	SCC	1	3	NO	NO	1	PD	Yes	1.6	DoD	3	8	1000	0.95	0.00095	No	-	ST	4
243	1	83	F	S	ADC	1	3	YES	NO	1	SD	Yes	4.9	A	11	24	1000	1.39	0.00139	No	-	ST	4
244	1	64	F	S	ADC	1	4	YES	NO	1	SD	Yes	4.9	DoD	20	24	1000	1	0.001	No	-	ST	4
245	1	80	M	S	LC	0	2	NO	NO	1	SD	Yes	3.4	DoD	10	23	1000	1.16	0.00116	No	-	ST	4
246	1	67	F	NS	ADC	0	2	NO	YES	1	PD	Yes	1.6	A	43	23	1000	0.79	0.00079	No	-	ST	4
247	1	79	M	S	ADC	1	2	NO	NO	1	PD	Yes	1.6	DoD	12	22	1000	0.89	0.00089	No	-	ST	4
248	1	82	M	FS	SCC	2	3	NO	NO	1	SD	Yes	0.2	DoD	2	22	1000	0.99	0.00099	No	-	ST	4
249	1	84	M	FS	ADC	1	3	NO	YES	1	PD	Yes	1.7	A	6	21	1000	1.44	0.00144	No	-	ST	4
251_HI	1	63	M	N/A	Healthy Individuals	N/A	N/A	N/A	N/A	N/A	N/A	N/A	N/A	N/A	N/A	8	1000	1.04	0.00104	No	-	CV	4
252_HI	1	64	M	N/A	Healthy Individuals	N/A	N/A	N/A	N/A	N/A	N/A	N/A	N/A	N/A	N/A
253_HI	1	50	M	N/A	Healthy Individuals	N/A	N/A	N/A	N/A	N/A	N/A	N/A	N/A	N/A	N/A
254_HI	1	55	F	N/A	Healthy Individuals	N/A	N/A	N/A	N/A	N/A	N/A	N/A	N/A	N/A	N/A
255_HI	1	51	M	N/A	Healthy Individuals	N/A	N/A	N/A	N/A	N/A	N/A	N/A	N/A	N/A	N/A	8	1000	1.03	1.03	No	-	CV	4
251_HI	1	56	M	N/A	Healthy Individuals	N/A	N/A	N/A	N/A	N/A	N/A	N/A	N/A	N/A	N/A
252_HI	1	70	M	N/A	Healthy Individuals	N/A	N/A	N/A	N/A	N/A	N/A	N/A	N/A	N/A	N/A
253_HI	1	56	F	N/A	Healthy Individuals	N/A	N/A	N/A	N/A	N/A	N/A	N/A	N/A	N/A	N/A
254_HI	1	63	M	N/A	Healthy Individuals	N/A	N/A	N/A	N/A	N/A	N/A	N/A	N/A	N/A	N/A	8	1000	1.13	1.13	No	-	CV	4
255_HI	1	57	M	N/A	Healthy Individuals	N/A	N/A	N/A	N/A	N/A	N/A	N/A	N/A	N/A	N/A
251_HI	1	52	M	N/A	Healthy Individuals	N/A	N/A	N/A	N/A	N/A	N/A	N/A	N/A	N/A	N/A
251_HI	1	55	F	N/A	Healthy Individuals	N/A	N/A	N/A	N/A	N/A	N/A	N/A	N/A	N/A	N/A
252_HI	1	56	M	N/A	Healthy Individuals	N/A	N/A	N/A	N/A	N/A	N/A	N/A	N/A	N/A	N/A	8	1000	1.04	1.04	No	-	CV	4
253_HI	1	56	M	N/A	Healthy Individuals	N/A	N/A	N/A	N/A	N/A	N/A	N/A	N/A	N/A	N/A
254_HI	1	60	M	N/A	Healthy Individuals	N/A	N/A	N/A	N/A	N/A	N/A	N/A	N/A	N/A	N/A
255_HI	1	26	F	N/A	Healthy Individuals	N/A	N/A	N/A	N/A	N/A	N/A	N/A	N/A	N/A	N/A
251_HI	1	58	M	N/A	Healthy Individuals	N/A	N/A	N/A	N/A	N/A	N/A	N/A	N/A	N/A	N/A	8	1000	0.94	0.94	No	-	CV	4
252_HI	1	59	M	N/A	Healthy Individuals	N/A	N/A	N/A	N/A	N/A	N/A	N/A	N/A	N/A	N/A
253_HI	1	59	M	N/A	Healthy Individuals	N/A	N/A	N/A	N/A	N/A	N/A	N/A	N/A	N/A	N/A
254_HI	1	65	F	N/A	Healthy Individuals	N/A	N/A	N/A	N/A	N/A	N/A	N/A	N/A	N/A	N/A
255_HI	1	53	M	N/A	Healthy Individuals	N/A	N/A	N/A	N/A	N/A	N/A	N/A	N/A	N/A	N/A	8	1000	0.82	0.82	No	-	CV	4
251_HI	1	55	M	N/A	Healthy Individuals	N/A	N/A	N/A	N/A	N/A	N/A	N/A	N/A	N/A	N/A
251_HI	1	49	M	N/A	Healthy Individuals	N/A	N/A	N/A	N/A	N/A	N/A	N/A	N/A	N/A	N/A
252_HI	1	54	F	N/A	Healthy Individuals	N/A	N/A	N/A	N/A	N/A	N/A	N/A	N/A	N/A	N/A

## Sheet: Table S
miRCURY LNA miRNA PCR Assays	GeneGlobe Assay IDs tested	Sequence	Study	qPCR
hsa-miR-150-5p	YP00204660	5'UCUCCCAACCCUUGUACCAGUG	Prognostic signature	yes
hsa-miR-181a-5p	YP00206081	5'AACAUUCAACGCUGUCGGUGAGU	Prognostic signature	yes
hsa-miR-208a-5p	YP00205398	5'GAGCUUUUGGCCCGGGUUAUAC	Prognostic signature	yes
hsa-miR-486-3p	YP00204107	5'CGGGGCAGCUCAGUACAGGAU	Prognostic signature	yes
hsa-miR-574-5p	YP02116206	5'UGAGUGUGUGUGUGUGAGUGUGU	Prognostic signature	yes
hsa-miR-6510-5p	YP02101889	5'CAGCAGGGGAGAGAGAGGAGUC	Prognostic signature	Failed
hsa-miR-1260a	YP00205892	5'AUCCCACCUCUGCCACCA	Therapy Modification	yes
hsa-miR-1260b	YP02106579	5'AUCCCACCACUGCCACCAU	Therapy Modification	yes
hsa-miR-142-3p	YP00204291	5'UGUAGUGUUUCCUACUUUAUGGA	Therapy Modification	yes
hsa-miR-19a-3p	YP00205862	5'UGUGCAAAUCUAUGCAAAACUGA	Therapy Modification	yes
hsa-miR-20a-5p	YP00204292	5'UAAAGUGCUUAUAGUGCAGGUAG	Therapy Modification	yes
hsa-miR-26a-5p	YP00206023	5'UUCAAGUAAUCCAGGAUAGGCU	Therapy Modification	yes
hsa-miR-3610	YP02109602; YP02119507	5'GAAUCGGAAAGGAGGCGCCG	Therapy Modification	Failed
hsa-miR-5100	YP02112520	5'UUCAGAUCCCAGCGGUGCCUCU	Therapy Modification	yes
hsa-miR-7641	YP02112590	5'UUGAUCUCGGAAGCUAAGC	Therapy Modification	yes
hsa-miR-7975	YP02107687	5'AUCCUAGUCACGGCACCA	Therapy Modification	yes
hsa-miR-7977	YP02101949	5'UUCCCAGCCAACGCACCA	Therapy Modification	yes
hsa-miR-1228-3p	YP02119681	5'UCACACCUGCCUCGCCCCCC	Reference miRNA	Failed
UniSp6 Isolation Spike-in miRNA	YP00203954	5'CUAGUCCGAUCUAAGUCUUCGA	Reference miRNA	yes

## Sheet: Table S3
EV-miRs	Train 0	Train 1	Train 2	Train 3	Train 4	Train 5	Train 6	Train 7	Train 8	Train 9	Average Coeff	Number of retained Training	Number of papers rporting EV-miR on Cancer	Number of papers reportining EV-miR Lung Cancer	Impact	Selected EV-miRs
	coeff	coeff	coeff	coeff	coeff	coeff	coeff	coeff	coeff	coeff
EV-miR-150-5p	-0.484801	-0.176017	-0.314354	-0.642404	-0.280432	-0.211063	-0.281717	-0.459913	-0.39244	-0.228522	-0.347166	10	142	21	-56.5881	yes
EV-miR-208a-5p	1.01112	0.969567	1.03889	1.01661	1.0864	1.40937	1.42426	1.33708	0.575796	1.59899	1.14681	10	10	4	16.0553	yes
EV-miR-6510-5p		0.0357807	0.508847	0.436358	0.457246	0.357845	0.024427	0.418702	0.25912	0.26663	0.307217	9	1	0	0.307217	yes
EV-miR-574-5p	0.251833	0.27871	0.500534		0.304505	0.300492	0.381496	0.210344	0.533194	0.215674	0.330754	9	56	20	25.1373	yes
EV-miR-6865-3p		0.328839			0.034395	0.474751	0.544399	0.0592216	0.224844	0.458625	0.303582	7	0	0	0	Excluded
EV-miR-5585-3p			-0.502169	-0.0274966		-0.129381	-0.0194016		-0.00689607		-0.137069	6	0	0	0	Excluded
EV-miR-4644			0.146796	0.013553			0.0116252	0.252561	0.0502034		0.0949477	6	8	0	0.759581	Excluded
EV-miR-181a-5p				-0.044015			-0.117383	-0.11933	-0.0533263	-0.228925	-0.112596	5	449	44	-55.5098	YES
EV-miR-3135b		-0.0158011		-0.00107088	-0.0962046			-0.0573155		-0.0660027	-0.047279	5	5	0	-0.236395	Excluded
EV-miR-3610	0.0509928	0.0226609		0.207789			0.235157			0.0264858	0.108617	5	1	0	0.108617	Excluded
EV-miR-486-3p			0.0333489	0.13694		0.0507686		0.420414		0.564509	0.241196	5	92	24	27.9787	YES
EV-miR-191-3p				-0.592618			-0.491058		-0.416484	-0.40685	-0.476753	4
EV-miR-7855-5p	0.864275					0.0360074		0.107497		0.183257	0.297759	4
EV-miR-937-5p			-0.280868	-0.0944843			-0.367521		-0.285522		-0.257099	4
EV-miR-1237-3p				-1.40499	-0.488987				-1.30526		-1.06641	3
EV-miR-1229-3p					-0.740883		-0.14891		-0.259805		-0.383199	3
EV-miR-6851-3p				-0.0259011	-0.322321		-0.310118				-0.219447	3
EV-miR-4428	-0.218328							-0.00259029	-0.248338		-0.156419	3
EV-miR-7641	-0.0390624						-0.158348		-0.0680127		-0.0884744	3
EV-miR-4769-3p			0.11593	0.575743					0.149126		0.280266	3
EV-miR-1304-3p			-1.4904	-0.368247						-0.579538	-0.812727	3
EV-miR-6069	-0.81961					-1.44453		-0.150939			-0.805025	3
EV-miR-1290			0.293644		0.19939						0.246517	2
EV-miR-4707-3p				-0.0998635						-0.29715	-0.198507	2
EV-miR-4433b-3p				-0.164138					-0.172816		-0.168477	2
EV-miR-6073				-0.253631						-0.0153438	-0.134488	2
EV-miR-575	-0.00622937							-0.0848602			-0.0455448	2
EV-miR-1908-3p			0.120431							0.267511	0.193971	2
EV-miR-6126					-0.326354						-0.326354	1
EV-miR-6889-5p									-0.380153		-0.380153	1
EV-miR-933	-0.215807										-0.215807	1
EV-miR-7845-5p			-0.190621								-0.190621	1
EV-miR-5006-5p								-0.13515			-0.13515	1
EV-miR-3907									-0.118767		-0.118767	1
EV-miR-6760-3p				-0.0309875							-0.0309875	1
EV-miR-451a				-0.0265072							-0.0265072	1
EV-miR-425-3p							0.0174271				0.0174271	1
EV-miR-6850-5p								0.0220719			0.0220719	1
EV-miR-4485-3p							0.0240334				0.0240334	1
EV-miR-5196-5p						0.0311006					0.0311006	1
EV-miR-6779-5p									0.0621903		0.0621903	1
EV-miR-3665									0.0656793		0.0656793	1
EV-miR-4284									0.0792665		0.0792665	1
EV-miR-197-3p							0.163829				0.163829	1
EV-miR-125a-3p									0.888433		0.888433	1

## Sheet: Table S4
Sample ID	OS (m)	Sample ID	EV-miR-150-5p Ct Mean	EV-miR-150-5p Ct Dev	EV-miR-181a-5p Ct Mean	EV-miR-181a-5p Ct Dev	EV-miR-208a-5p Ct Mean	EV-miR-208a-5p Ct Dev	EV-miR-486-3p Ct Mean	EV-miR-486-3p Ct Dev	EV-miR-574-5p Ct Mean	EV-miR-574-5p Ct Dev	UniSp6 Ct Mean	UniSp6 Ct Dev		EV-miR-150-5p Rel Exp	EV-miR-181a-5p Rel Exp	EV-miR-208a-5p Rel Exp	EV-miR-486-3p Rel Exp	EV-miR-574-5p Rel Exp
33	0	33	24.12	0.21	23.4	0.1	27.87	0.06	23.99	0.16	24.49	0.19	16.42	0.05		0.00480916	0.00792156	0.000357443	0.00526263	0.00372124
45	0	45	23.1	0.01	22.71	0.07	29.88	0.39	25.22	0.17	27.74	0.13	16.25	0		0.00866851	0.0113592	7.8879e-05	0.00199416	0.000347669
46	0	46	22.94	0.12	24.46	0.08	29.98	0.05	25.18	0.31	26.54	0.1	15.97	0.02		0.00797666	0.00278135	6.06136e-05	0.00168855	0.000657829
55	0	55	23.51	0.03	24.95	0.03	30.49	0.61	25.17	0.04	26.81	0.02	16.08	0		0.00579892	0.00213729	4.59365e-05	0.00183501	0.000588773
72	0	72	28.61	0.05	29.51	0.5	31.75	0.06	29.48	0.11	29.5	0.54	16.4	0.31		0.000211069	0.000113109	2.39436e-05	0.000115486	0.000113896
84	0	84	24.6	0.18	25.51	0.02	31.35	0.15	24.32	0.08	27.74	0.24	16.14	0.06		0.00283979	0.00151129	2.63836e-05	0.00344806	0.000322145
120	0	120	24.01	0.01	25.42	0.01	34.41	0.72	28.75	0.02	28.83	0.07	16.18	0.09		0.00439476	0.0016538	3.25254e-06	0.000164457	0.000155586
103	1	103	23.59	0.1	23.58	0.18	30.63	0.18	25.59	0.04	26.86	0.17	16.19	0.1		0.00592077	0.00596195	4.49911e-05	0.00148019	0.000613776
107	1	107	23.22	0.13	22.3	0.41	29.15	0.06	24.38	0.01	24.67	0.18	16.09	0		0.00713931	0.0135084	0.000117098	0.00319493	0.00261314
1	1	1	24.02	0.1	24.2	0.41			24.93	0.07	24.8	0.01	15.8	0.11		0.00335377	0.00296038		0.00178483	0.00195312
13	1	13	24.15	0.02	25.08	0.13	27.82	0.39	24.78	0.02	26.43	1.57	16.4	0.3		0.00464534	0.00243815	0.000364953	0.00300171	0.000956465
17	1	17	23.84	0.05	23.37	0.2	26.58	0.48	24.57	0.26	26.35	0.18	15.63	0.1		0.0033771	0.00467765	0.0005055	0.00203607	0.000592869
43	1	43	22.7	0.05	24.28	0.18	26.81	0.49	23.9	0.01	26.52	0.07	15.17	0.04		0.00541058	0.00180974	0.000313336	0.00235509	0.000383098
57	1	57	22.62	0.04	24.7	0.04	26.41	0.15	26.05	0.02	28.34	0.12	15.56	0.05		0.00749425	0.0017725	0.000541782	0.000695337	0.000142179
77	1	77	24.07	0.1	23.83	0.07	32.19	0.13	24.2	0.07	27.36	0.01	15.4	0.04		0.0024551	0.00289946	8.82483e-06	0.00224355	0.000251004
73	2	73	24.92	0.4	25	0.06	33.1	1.18	26.25	0.08	28.41	0.06	16.43	0.15		0.00278135	0.00263132	9.59025e-06	0.00110633	0.000247549
121	2	121	22.6	0.03	25.15	0	31.62	0.32	27.14	0.21	28.96	0.16	15.94	0.04		0.00988872	0.00168855	1.9048e-05	0.000425074	0.00012039
15	2	15	24.53	0.09	25.07	0.25	27.12	0.28	26.74	0.09	27.67	0.02	15.93	0.25		0.00257716	0.0017725	0.00042803	0.000557014	0.000292353
19	2	19	22.98	0.13	23.57	0.31	27.64	0.55	26.7	0.06	25.69	0.25	15.24	0.04		0.00467765	0.00310756	0.000185024	0.000354974	0.000714886
67	2	67	22.9	0.01	24.04	0.13	28.46	0.55	26.91	0.45	27.43	0.03	15.28	0.11		0.00508337	0.00230663	0.000107752	0.000315516	0.000220032
78	2	78	23.2	0.04	23.9	0.09	30.55	0.45	24.89	0.09	26.96	0.19	15.13	0		0.00372124	0.00229069	2.28096e-05	0.00115331	0.000274672
80	2	80	24.82	0.01	25.41	0.27	28.92	0.42	24.38	0.27	27.39	0.23	15.53	0.11		0.00159746	0.00106126	9.31555e-05	0.00216713	0.00026902
95	2	95	23.91	0.01	23.58	0.22	26.96	0.11	22.96	0.12	24.95	0.21	15.08	0.02		0.00219738	0.00276214	0.000265316	0.00424506	0.00106865
21	3	21	23.71	0.03	25.42	0.34	33.04	0.38	24.42	0.18	25.24	0.41	15.46	0.02		0.00328475	0.00100402	5.10379e-06	0.00200803	0.00113744
44	3	44	22.9	0.02	24.12	0.08	30.97	0.18	26.62	0.2	28.13	0.21	15.1	0.05		0.0044871	0.00192624	1.66976e-05	0.000340514	0.000119558
22	3	22	22.79	0.04	24.2	0.01	27.17	0.15	26.43	0.05	25.83	0.01	14.85	0.27		0.00407213	0.00153239	0.000195574	0.000326642	0.000495097
23	3	23	25.88	0.12	25.65	0.13	27.54	0.42	29.68	0.25	27.97	0.11	15.52	0.11		0.000760903	0.000892414	0.000240779	5.4628e-05	0.000178721
30	3	30	22.57	0.11	23.68	0.03	27.81	0.41	26.21	0.26	27.62	0.6	15.33	0.08		0.0066152	0.00306478	0.000175043	0.000530632	0.000199683
97	3	97	24.1	0.23	23.8	0.03	26.71	0.35	23.98	0.02	25.12	0.08	16.66	0.15		0.00575886	0.00708999	0.000943297	0.00625836	0.00283979
123	4	123	23.83	0.62	25	1.09	31.98	0.22	27.48	0.25	27.72	0.01	16.09	0.1		0.00467765	0.00207885	1.64677e-05	0.000372622	0.000315516
125	4	125	23.53	0.07	25.88	0.28	33.72	0.71	26.89	0.08	26.79	0.29	16.23	0.03		0.00634572	0.00124469	5.43232e-06	0.000618045	0.000662404
129	4	129	33.82	0.03	34.23	0.04	31.55	0	25.34	0.1	28.14	0.04	18.93	0.22		3.29354e-05	2.4788e-05	0.000158855	0.0117597	0.00168855
36	4	36	22.84	0.2	23.3	0.42	28.08	0.19	26.69	0.14	27.35	0.34	15.27	0.56		0.00526263	0.00382586	0.000139253	0.000364953	0.000230971
37	4	37	23.33	0.04	24.06	0.18	25.77	0.19	26.88	0.41	28.9	0.24	15.51	0.15		0.00442533	0.00266805	0.000815516	0.000377823	9.31555e-05
41	4	41	23.54	0.01	23.49	0.77	26.47	0.18	26.87	0.04	26.99	0.07	15.5	0.01		0.00379943	0.00393342	0.000498541	0.000377823	0.000347669
61	4	61	23.24	0.06	23.93	0.03	26.33	0.23	26.84	0.28	27.59	0.02	15.45	0.02		0.00451831	0.00280069	0.000530632	0.000372622	0.000221562
62	4	62	22.91	0.11	24.26	0.41	26.59	0.12	26.62	0.12	27.9	0.12	14.95	0.35		0.00401607	0.00157547	0.000313336	0.000306888	0.000126375
82	4	82	23.73	0.19	23.7	0.28	27.98	0.45	24.81	0.33	25.7	0.08	17	0		0.00942037	0.00961832	0.000495097	0.00445611	0.00240458
85	4	85	23.92	0.2	24.22	0.32	27.33	0.48	24.98	0.45	29.15	0.06	15.61	0.01		0.00315094	0.00255936	0.000296434	0.00151129	8.39564e-05
89	4	89	23.9	0.04	24.55	0.3	27.05	0.7	24.96	0.09	27.05	0.05	16.17	0.06		0.00471019	0.00300171	0.000530632	0.00225916	0.000530632
90	4	90	23.81	0.07	24.69	0.15	28.11	0.51	25.42	0.24	26.78	0.18	16.32	0.16		0.0055627	0.00302259	0.000282395	0.00182233	0.000709948
128	5	128	22.38	0.02	22.11	0.05	27.91	0.58			26.36	0.03	16.05	0.09		0.0124303	0.0149885	0.00026902		0.000787736
48	5	48	25.1	0.13	24.82	0.09	27.13	0.13	29.04	0.19	28.32	0.18	15.93	0.05		0.00173602	0.00210787	0.000425074	0.000113109	0.000186311
54	5	54	22.6	0.04	23.24	0.07	27.41	0.34	26.63	0.16	26.93	0.08	15.2	0.01		0.00592077	0.00379943	0.000211069	0.000362433	0.000294387
88	5	88	24.35	0.13	25.73	0.29	26.16	0.52	27.08	0.23	29.13	0.2	15.8	0.02		0.00266805	0.00102511	0.000760903	0.000402144	9.71114e-05
98	5	98	23.85	0	23.41	1.03	27.65	0.15	23.71	0.04	24.26	0.01	16.91	0.01		0.00814426	0.0110485	0.000584706	0.00897421	0.00612956
117	6	117	23.02	0.17	24.29	0.05	33.03	1.15	27.52	0.13	29.11	0.48	14.6	0.01		0.00291963	0.00121065	2.8315e-06	0.000129031	4.28603e-05
126	6	126	28.91	0.2	25.59	0.04	33.34	0.34	28	0.25	29.51	0.51	18.72	0.01		0.00085606	0.00854917	3.97138e-05	0.00160858	0.000564789
8	6	8	24.92	0.04	25.91	0.38		0.17	28.36	0.17	26.63	0.26	16.24	0.03		0.00243815	0.00122755		0.000224655	0.000745244
69	6	69	24.47	0.03	24.13	0.24	37.84	0.43	27.23	0.13	27.64	0.12	15.67	0.04		0.00224355	0.00283979	2.11917e-07	0.000331202	0.000249271
87	6	87	23.81	0.14	24.76	0.48	26.2	0.54	24.72	0.39	28.11	0.19	15.33	0.09		0.00280069	0.00144973	0.000534323	0.00149049	0.000142179
93	6	93	24.14	0.01	25.71	0.12	27.21	0.72	25.83	0.01	28.47	0.16	16.51	0.1		0.00504825	0.00170029	0.000601145	0.00156459	0.000251004
51	7	51	24.29	0.06	25.94	0.44	30.81	0.41	27.02	0	29.13	0.25	15.36	0.16		0.00205023	0.000653285	2.23402e-05	0.000309023	7.15842e-05
96	8	96	25.5	0.11	25.03	0.18	26.09	0.23	24.87	0.07	28.82	0.34	16.49	0.18		0.00193963	0.00268661	0.00128858	0.00300171	0.000194223
76	8	76	24.85	0.07	24.48	0.01	25.4	0.62	24.63	0.12	27.6	0.04	15.28	0.04		0.00131566	0.00170029	0.000898621	0.00153239	0.000195574
58	9	58	24.63	0.19	24.23	0.23	31.98	0.2	25.7	0.16	28.17	0.23	16.21	0.01		0.00291963	0.00385247	1.7896e-05	0.00139067	0.000251004
27	9	27	23.23	0.03	21.02	0.33	31.18	0.16	25.63	0.09	26.72	0.62	14.29	0.05		0.00203607	0.00942037	8.23386e-06	0.000385762	0.000181216
127	11	127	23.54	0.09	25.42	0.18	36.45	0.44	34.31	0.26	32.09	0.78	16.69	0.12		0.00866851	0.00235509	1.12628e-06	4.96423e-06	2.3128e-05
71	12	71	23.25	0.14	25.69	0.06	31.78	0.45	26.91	0.75	28.08	0.13	15.19	0.38		0.00374713	0.000690534	1.01371e-05	0.000296434	0.000131742
29	12	29	21.58	0.11	20.98	0.19	27.33	0.11	26.5	0.23	27.3	0.59	15.23	0.02		0.0122591	0.0185814	0.000227791	0.000404941	0.000232578
35	12	35	23.28	0.2	23.88	0.38	26.33	0.51	27.05	0.58	27.44	0.02	14.98	0.06		0.00317286	0.00209331	0.000383098	0.000232578	0.000177487
131	12	131	22.78	0.11	24.92	0.59	32.79	0.45	27.97	0.04	29.43	0.51	15.28	0.04		0.00552427	0.00125335	5.35753e-06	0.000151332	5.5008e-05
64	13	64	23.26	0.09	23.42	0	26.26	1.05	26.98	0.14	27.25	0.14	15.14	0.06		0.00359448	0.00321715	0.00044931	0.000272775	0.000226218
63	13	63	22.71	0.2	23.65	0.14	26.86	0.05	27.15	0.02	28.08	0.01	15.57	0.07		0.00708999	0.00369554	0.000399366	0.000326642	0.000171441
106	13	106	23.99	0.08	24.42	0.14	26.45	0.62	25.34	0.1	27.99	0.1	15.85	0.07		0.003545	0.00263132	0.000644291	0.00139067	0.000221562
124	13	124	21.98	0.09	23.06	0.28	32.03	0.54	27.71	0.17	28.36	0.4	16.01	0.13		0.0159533	0.00754638	1.50487e-05	0.000300572	0.000191549
110	14	110	24.08	0.04	25.01	0.11	25.5	0.5	27.7	0.09	27.41	0.59	15.67	0.06		0.00293994	0.00154305	0.00109869	0.000239116	0.000292353
119	14	119	22.74	0.52	25.39	0.14	28.45	0.16	26.79	0.41	29.79	0.25	14.73	0.4		0.00387927	0.000618045	7.41086e-05	0.000234195	2.92744e-05
112	15	112	23.47	0.14	24.3	0.67	40	0.62	27.47	0.24	27.11	0.04	15.33	0.04		0.003545	0.00199416	3.74619e-08	0.000221562	0.000284359
7	16	7	23.58	0.02	21.65	0.1	28.17	0.02	25.26	0.09	25.2	0.13	15.6	0		0.00396078	0.0150928	0.000164457	0.00123609	0.00128858
109	16	109	22.96	0.07	25.17	0.43	26.6	0.09	27.63	0.07	27.67	0.14	15.59	0.2		0.00604518	0.00130657	0.000484908	0.000237465	0.000230971
115	16	115	23.82	0.12	24.255	0.52	30.73	0.47	26.55	0.08	30.55	0.21	14.16	0.09		0.00123609	0.000914328	1.02786e-05	0.000186311	1.16444e-05
56	17	56	24.22	0.11	25.37	0.03	28.5	0.64	26.85	0.04	27.36	0.13	14.7	0		0.00136205	0.000613776	7.0111e-05	0.000220032	0.000154511
111	17	111	22.65	0.09	24.89	0.21	25.78	0.23	27.65	0.08	27.56	0.13	15.63	0.02		0.00770494	0.00163103	0.000880127	0.000240779	0.000256278
113	17	113	21.36	0.04	23.2	0.26	29.57	0.32	27.28	0.18	28.06	0.02	14.97	0.03		0.0119239	0.00333061	4.02682e-05	0.000196934	0.000114688
114	17	114	21.74	0.18	24.265	0.13	38.95	0.37	26.92	0.32	29.66	0.18	14.33	0.05		0.00587987	0.00102157	3.8783e-08	0.000162193	2.42778e-05
25	17	25	24.95	0.01	23.87	0.32	31.88	0.26	27.43	0.02	28.27	0.14	15.64	0		0.00157547	0.00333061	1.29203e-05	0.000282395	0.000157758
59	18	59	21.97	0.13	23.14	0.21	30.68	0.52	25.53	0.26	27.17	0.2	15.19	0.09		0.00909948	0.004044	2.17293e-05	0.000771525	0.000247549
5	18	5	22.11	0.05	23.56	0.61	28.29	0.29	28.6	0.32	27.25	0.21	15.73	0.05		0.0120068	0.00439476	0.000165601	0.000133581	0.000340514
83	18	83	24.61	0.12	26.01	0.01	28.92	0.42	27.4	0.28	29.92	0.22	17.07	0.02		0.00537321	0.00203607	0.000270891	0.000776891	0.000135445
102	19	102	23.04	0.08	25.01	0.36	29.3	0.26	27.65	0.05	29.51	0.03	16.89	0.1		0.014082	0.00359448	0.000183746	0.000576657	0.000158855
108	19	108	23.61	0.08	24.58	0.23	28.84	0.11	26.51	0.05	28.96	0.01	16.74	0		0.00854917	0.0043644	0.000227791	0.00114535	0.000209611
86	21	86	23.4	0.04	22.49	0.09	27.84	0.17	23.69	0.23	26.85	0.02	15.67	0.02		0.00471019	0.00885066	0.000217003	0.00385247	0.000431007
91	21	91	24.39	0.06	22.67	0.49	26.49	0.14	24.15	0.36	27.07	0.02	16.22	0.02		0.00347204	0.0114382	0.000809882	0.00410046	0.000541782
75	23	75	23.33	0.21	23.02	0.21	27.69	0.25	24.68	0.03	28.31	0.11	15.34	0.03		0.00393342	0.00487629	0.000191549	0.00154305	0.000124635
53	23	53	22.86	0.22	21.64	0.04	31.73	0.41	28.48	0.46	27.61	0.14	15.6	0.05		0.00652412	0.0151977	1.3944e-05	0.000132658	0.000242454
9	24	9	22.61	0.03	23.92	0.32			26.23	0.07	28.5	0.08	15.33	0.07		0.0064343	0.00259509		0.000523327	0.000108501
92	24	92	22.6	0.09	25.65	0.01	27.62	0.23	24.1	0.05	27.74	0.07	16.04	0.01		0.0105985	0.00127968	0.000326642	0.00374713	0.000300572
18	25	18	23.54	0.19	23.66	0.77	26.23	0.21	26.6	0.04	27.78	0.46	15.68	0.02		0.00430432	0.00396078	0.000667012	0.000516122	0.000227791
99	26	99	23.52	0.05	26.39	0.15	27.59	0.24	27.95	0.08	31.16	0.14	17.13	0.06		0.0119239	0.00163103	0.000709948	0.000553166	5.97791e-05
24	27	24	23.46	0.06	23.85	0.2	25.28	0.54	27.46	0.59	27.74	0.09	15.31	0.01		0.00352051	0.00268661	0.000997082	0.000220032	0.000181216
26	27	26	22.94	0.16	24.9	0.19	34.92	0.38	30.49	0.21	30.26	1.37	13.77	0.06		0.00173602	0.000446207	4.2975e-07	9.26357e-06	1.08646e-05
28	30	28	23.5	0.15	28.49	0.38	25.57	0.24	29.32	0.15	28.8	0.08	15.73	0.66		0.00458139	0.000144164	0.0010911	8.10965e-05	0.000116289
66	31	66	22.24	0.04	23.51	0.34	27.08	0.62	25.42	0.21	26.74	0.06	15.42	0.01		0.00885066	0.00367001	0.000309023	0.000976562	0.000391147
81	31	81	24.21	0.02	25.98	0.05	28.03	0.25	25.3	0.01	29.62	0.39	17.13	0.05		0.00739108	0.00216713	0.000523327	0.00347204	0.000173834
74	32	74	22.69	0.19	24.71	0.25	31.79	0.42	24.97	0.12	26.42	0.18	16.2	0.17		0.0111254	0.00274306	2.02741e-05	0.00229069	0.000838443
2	33	2	25.48	0.07	22.76	0	27.53	0.21	28.29	0.08	26.4	0.34	16.04	0.02		0.00143972	0.0094859	0.000347669	0.000205297	0.000760903
47	35	47	22.82	0.12	22.87	0.47	27.61	0.51	27.41	0.2	26.94	0.3	15.16	0.11		0.00494436	0.00477594	0.000178721	0.000205297	0.000284359
50	35	50	22.51	0.19	23.26	0.07	32.53	0.37	28.62	0.13	29.42	0.43	14.61	0.12		0.00418662	0.00248938	4.0322e-06	6.06136e-05	3.48133e-05
34	39	34	22.13	0.18	23.3	0.09	32.5	0.04	28.82	0.14	27.87	0.27	15.74	0.1		0.0119239	0.00529924	9.01026e-06	0.000115486	0.000223103
39	39	39	22.07	0.36	19.54	0.49	31.36	0.33	27.05	0.06	26.22	0.01	15.78	0.11		0.0127797	0.073812	2.04152e-05	0.000404941	0.000719858
11	43	11	21.98	0.12	24.51	0.14	27.8	0.51	26.47	0.05	28.43	0.13	15.77	0.05		0.0135084	0.00233883	0.000239116	0.000601145	0.000154511
38	44	38	22.73	0.09	24.5	0.12	26.44	0.47	26.68	0.24	28.77	0.06	15.4	0.01		0.00621513	0.00182233	0.000474929	0.000402144	9.44559e-05
12	46	12	24.33		22.05		27.97	0.52	26.77	0.35	26.31	0.14	16.9	0.18		0.00579892	0.0281641	0.000465155	0.00106865	0.00146997

## Sheet: Table S5
Sample ID	OS (m)	EV-miR-150-5p Ct Mean	EV-miR-150-5p Ct Dev	EV-miR-181a-5p Ct Mean	EV-miR-181a-5p Ct Dev	EV-miR-486-3p Ct Mean	EV-miR-486-3p Ct Dev	EV-miR-574-5p Ct Mean	EV-miR-574-5p Ct Dev	UniSp6 Ct Mean	UniSp6 Ct Dev		EV-miR-150-5p Rel Exp	EV-miR-181a-5p Rel Exp	EV-miR-486-3p Rel Exp	EV-miR-574-5p Rel Exp
79	0	23.68	0.01	23.57	0.06	25.74	0.2	26.26	0.11	17.58	0.07		0.0145786	0.0157337	0.00349619	0.00243815
206	0	24.27	0.12	24.99	0.08	26.91	0.04	26.91	0.06	18.96	0.05		0.0252076	0.0153034	0.004044	0.004044
217	0	23.65	0.02	25.93	0.06	26.48	0.11	25.07	0.21	17.8	0.05		0.017337	0.00356965	0.00243815	0.00647906
100	1	25.04	0.03	25.57	0.05	26.12	0.02	27.82	0.09	16.81	0.08		0.00333061	0.00230663	0.00157547	0.000484908
210	1	23.55	0.18	25.11	0.39	26.52	0.28	26.77	0.14	17.59	0.05		0.0160643	0.00544822	0.00205023	0.00172403
212	1	23.67	0.01	22.31	0.1	25.92	0.02	25.24	0.21	17.55	0.04		0.0143779	0.036906	0.00302259	0.00484261
220	1	24.46	0.1	27.86	0.06	31.49	0.04	26.62	0.14	16.88	0.05		0.00522628	0.000495097	3.999e-05	0.00116941
221	1	22.55	0.06	26.86	0.13	28.67	0.01	25.36	0.13	17.05	0.06		0.0220971	0.00111403	0.00031771	0.00315094
222	1	24.77	0.07	27.42	0.24	29.25	0.26	26.75	0.14	16.99	0.03		0.00454974	0.000724865	0.000203879	0.00115331
234	1	24.35	0.05	27.53	0.39	29.33	0.15	29.48	0.15	18.33	0.12		0.0154099	0.00170029	0.000488281	0.000440064
193	2	24.62	0.07	25.62	0.02	27.24	0.12	27.56	0.12	17.58	0.08		0.00759887	0.00379943	0.00123609	0.000990195
196	2	22.17	0.05	25.29	0.05	29.65	0.11	26.16	0.23	17.26	0.06		0.0332616	0.00382586	0.000186311	0.00209331
207	2	23.52	0.07	25.09	0.03	26.68	0.07	26.11	0.09	17.48	0.16		0.0151977	0.00511872	0.00170029	0.00252413
219	2	26.03	0.1	26.41	0.1	28.66	0.01	27.1	0.12	17.89	0.02		0.003545	0.00272411	0.000572673	0.00168855
223	2	25.7	0.14	28.81	0.25	29.41	0.5	25.73	0.09	16.5	0.05		0.00170029	0.000196934	0.000129928	0.0016653
235	2	23.16	0.02	27.72	0.2	26.66	0.13	28.83	0.55	18.25	0.01		0.0332616	0.00141009	0.00293994	0.000653285
241	2	23.16	0.01	26.48	0.06	28.83	0.47	29.1	0.23	16.67	0.06		0.0111254	0.00111403	0.000218512	0.000181216
248	2	23.39	0.02	26.05	0.07	27.47	0.15	28.34	0.05	17.6	0.04		0.0180733	0.00285954	0.00106865	0.000584706
250	2	23.01	0.03	26.18	0.03	28.48	0.24	28.27	0.08	16.92	0.41		0.01468	0.00163103	0.000331202	0.000383098
188	3	23.93	0.06	26.73	0.27	30.09	0.37	29.38	0.1	18.13	0.03		0.0179484	0.00257716	0.000251004	0.000410594
211	3	24.61	0.05	26.84	0.2	26.72	0.14	27.96	0.01	17.6	0.06		0.00775854	0.0016538	0.00179724	0.000760903
242	3	24.33	0.16	26.84	0.05	28.87	0.02	29.16	0.41	17.18	0.3		0.00704102	0.00123609	0.000302663	0.000247549
122	4	24	0.19	26.66	0.04	29.82	0.48	28.4	0.12	17.01	0.01		0.00786684	0.00124469	0.000139253	0.000372622
208	4	24.32	0.05	25.93	0.14	26.74	0.03	25.66	0.12	17.6	0.04		0.0094859	0.00310756	0.0017725	0.00374713
213	4	24.4	0.06	25.34	0.17	25.48	0.08	27.03	0.06	17.37	0.08		0.00765172	0.00398833	0.00361948	0.00123609
218	4	23.42	0.26	27.61	0.38	30.13	0.21	27.84	0.3	17	0.17		0.0116785	0.000639841	0.000111552	0.00054555
226	4	23.67	0.37	26.82	0.09	27.72	0.33	29.45	0.58	18	0.01		0.0196408	0.00221266	0.00118574	0.000357443
233	4	23.08	0	25.57	0.26	27.17	0.19	27.84	0.15	16.63	0.16		0.0114382	0.00203607	0.000671651	0.000422137
237	4	23.23	0.15	26.17	0.13	26.5	0.27	28.87	0.4	16.52	0.1		0.00955188	0.00124469	0.000990195	0.000191549
185	5	25.27	0.01	27.97	0.03	30.21	0.31	28.62	0.09	17.36	0.13		0.0041577	0.000639841	0.000135445	0.000407758
239	5	24.16	0.13	25.06	0.06	28.41	0.51	28.24	0.37	17.92	0.05		0.0132304	0.00708999	0.000695337	0.000782295
240	5	22.5	0.05	26.65	0.18	28.43	0.13	27.96	0.2	18.45	0.51		0.060371	0.00340059	0.000990195	0.00137153
187	6	24.13	0.1	27.59	0.03	30.96	0.08	29.66	0.22	17.21	0.01		0.00825795	0.000750427	7.25834e-05	0.000178721
194	6	23.95	0.13	27.45	0.07	30.99	1.24	28.78	0.02	17.91	0		0.0151977	0.0013433	0.000115486	0.000534323
203	6	24.93	0.12	26.59	0.01	28.01	0.23	28.31	0.07	17.65	0.03		0.0064343	0.00203607	0.000760903	0.000618045
204	6	24.07	0.08	26.87	0.19	31.04	0.04	29.64	0.7	16.93	0.01		0.00708999	0.00101803	5.65544e-05	0.000149248
205	6	24.75	0.07	26	0.08	27.7	0.09	27.99	0.02	17.48	0.01		0.00647906	0.00272411	0.000838443	0.000685764
227	6	22.8	0.05	24.83	0.14	27.3	0.25	28.48	0.33	18.01	0.07		0.0361465	0.00885066	0.00159746	0.000705044
249	6	23.3	0.04	24.44	0.11	27.38	0.2	27.6	0.19	17.92	0.41		0.0240137	0.0108964	0.0014199	0.00121907
101	7	22.81	0.41	26.09	0.44	27.12	0.06	28.93	0.27	17	0		0.0178244	0.00183501	0.000898621	0.000256278
186	8	27.59	0.17	33.19	0.59	29.1	0.36	27.9	0.59	17.6	0.12		0.000983355	2.02741e-05	0.000345267	0.000793215
238	8	23.6	0.09	26.31	0.13	28.27	0.13	29.2	0.34	17.44	0.07		0.0139848	0.00213729	0.000549345	0.000288328
216	9	23.19	0.09	25.1	0.09	25.45	0.02	26.4	0.2	17.69	0.04		0.0220971	0.00587987	0.00461325	0.00238797
224	10	24.61	0.07	28.06	0.2	30.53	0.38	29.11	0.16	17.8	0.05		0.00891222	0.000815516	0.000147193	0.000393868
245	10	24.28	0.04	28.42	0.16	28.16	0.29	29.01	0.11	17.98	0.04		0.0126914	0.000719858	0.000862015	0.000478233
197	11	23.05	0.09	25.22	0.17	27.26	0.38	26.47	0.04	17.98	0.01		0.0297699	0.0066152	0.00160858	0.00278135
198	11	23.56	0.11	26.59	0.04	28.83	0.28	29.67	0.17	18.08	0.02		0.0224056	0.00274306	0.000580668	0.000324386
199	11	23.59	0.1	25.56	0.12	27.01	0.08	28.9	0.41	17.87	0.03		0.0189718	0.00484261	0.0017725	0.000478233
243	11	22.34	0.27	26.02	0	26.16	0.02	28.82	0.23	17.09	0.35		0.026278	0.00205023	0.00186062	0.000294387
195	12	24.87	0.02	27.74	0.28	30.63	0.31	28.35	0.43	16.97	0.14		0.00418662	0.000572673	7.72557e-05	0.000375214
201	12	26.39	0.29	29	0.1	33.39	1.18	30.28	1.39	18.24	0.07		0.00352051	0.000576657	2.7504e-05	0.000237465
209	12	23.9	0.09	26.07	0.13	27.23	0	28.48	0.19	17.61	0.1		0.0127797	0.00283979	0.00127084	0.000534323
247	12	23.49	0.1	26.62	0.05	28.18	0.27	29.44	0.14	18.47	0.07		0.0308198	0.00352051	0.00119398	0.000498541
200	13	23.38	0.07	25.72	0.07	27.03	0.35	28.74	0.41	17.81	0.2		0.0210505	0.0041577	0.00167689	0.000512557
202	14	23.86	0.08	27.1	0.02	30.17	0.63	30.15	0.24	17.85	0.16		0.0155171	0.00164238	0.000195574	0.000198304
214	14	22.77	0.03	25.04	0.15	27.56	0.04	27.8	0.3	17.57	0.05		0.0272047	0.00564035	0.000983355	0.000832651
191	18	23.65	0.02	27.24	0.12	29.95	0.16	28.45	0.09	17.19	0.06		0.0113592	0.000943297	0.000144164	0.000407758
229	18	23.17	0.01	26.22	0.02	26.91	0.12	28.64	0.54	18.23	0.04		0.0325771	0.00393342	0.00243815	0.000734984
215	19	22.36	0.06	25.27	0.24	28.02	0.01	27.22	0.03	17.53	0.05		0.0351581	0.00467765	0.000695337	0.00121065
231	19	22.93	0.07	27.08	0.02	25.88	0.08	28.86	0.03	17.64	0.08		0.0255594	0.00143972	0.0033076	0.000419221
189	20	22.63	0.12	26.14	0.47	29.98	0.48	29.59	0.17	18.04	0.03		0.0415214	0.00364466	0.000254508	0.000333506
244	20	23.44	0.01	27.34	0.06	28.43	0.01	30.5	0.4	17.89	0.07		0.0213444	0.00142977	0.000671651	0.00015996
228	21	22.85	0.01	26.21	0.16	26.82	0.06	29.29	0.15	18	0.09		0.034674	0.0033771	0.00221266	0.000399366
190	22	25.18	0.08	28.01	0.17	32.09	0.37	30.03	0.25	17.5	0.1		0.00487629	0.000685764	4.05483e-05	0.000169081
192	22	25.19	0.1	27.46	0.28	31.8	0.47	28.7	0.15	17.73	0		0.00567958	0.00117755	5.81444e-05	0.000498541
236	24	23.12	0.04	25.48	0.08	29.16	0.27	28.85	0.43	17.19	0.03		0.0164018	0.00319493	0.000249271	0.000309023
230	38	22.42	0.13	26.66	0.17	27.73	0.04	29.14	0.77	17.72	0.01		0.0384733	0.00203607	0.000969817	0.000364953
246	43	23.41	0.14	27.23	0.16	28.64	0.15	29.85	0.03	18.17	0.01		0.0264608	0.00187356	0.000705044	0.000304768
118	52	23.4	0.01	26.64	0.35	27.32	0.32	29.09	0.19	17.49	0.04		0.0166308	0.00176025	0.00109869	0.000322145
225	52	22.38	0.09	25.42	0.13	27.06	0.16	28.86	0.64	17.99	0.09		0.0476956	0.00579892	0.00186062	0.000534323
116	53	23.8	0.03	25.92	0.18	27.21	0.04	27.8	0.16	17.23	0.12		0.0105253	0.0024213	0.000990195	0.000657829

## Sheet: Table S6
EV-miR-19-3p																	EV-miR-20a-5p																	EV-miR-26a-5p
Patient_ID	Baseline					Best Response (BR)							Patient_ID	Bas Rel Exp	BR Rel Exp		Baseline (Bas)						Best Response (BR)							Patient_ID	Bas Rel Exp	BR Rel Exp		Baseline (Bas)						Best Response (BR)							Patient_ID	Bas Rel Exp	BR Rel Exp
	EV-miR-19-3p Ct Mean	EV-miR-19-3p Ct Dev	Patient_ID	UniSp6 Ct Mean	UniSp6 Ct Dev	Patient_ID	EV-miR-19-3p Ct Mean	EV-miR-19-3p Ct Dev	Patient_ID	UniSp6 Ct Mean	UniSp6 Ct Dev			EV-miR-19a-3p	EV-miR-19a-3p		Patient_ID	EV-miR-20a-5p Ct Mean	EV-miR-20a-5p Ct Dev	Patient_ID	UniSp6 Ct Mean	UniSp6 Ct Dev	Patient_ID	EV-miR-20a-5p Ct Mean	EV-miR-20a-5p Ct Dev	Patient_ID	UniSp6 Ct Mean	UniSp6 Ct Dev			EV-miR-20a-5p	EV-miR-20a-5p		Patient_ID	EV-miR-26a-5p Ct Mean	EV-miR-26a-5p Ct Dev	Patient_ID	UniSp6 Ct Mean	UniSp6 Ct Dev	Patient_ID	EV-miR-26a-5p Ct Mean	EV-miR-26a-5p Ct Dev	Patient_ID	UniSp6 Ct Mean	UniSp6 Ct Dev			EV-miR-26a-5p	EV-miR-26a-5p
2	23.85	0.07	2	15.99	0.04	2	24.16	0.08	2	15.19	0.11		2	0.00430432	0.00199416		2	21.85	0.18	2	15.99	0.04	2	22.42	0.1	2	15.19	0.11		2	0.0172173	0.00666121		2	22.77	0.05	2	15.99	0.04	2	21.97	0.41	2	15.19	0.11		2	0.00909948	0.00909948
3	21.73	0.03	3	15.71	0.22	3	26.74	0.58	3	15.35	0.21		3	0.0154099	0.000372622		3	21.34	0.14	3	15.71	0.22	3	26.14	0.61	3	15.35	0.21		3	0.020193	0.000564789		3	21.96	0.66	3	15.71	0.22	3	25.82	0.75	3	15.35	0.21		3	0.013139	0.000705044
5	21.29	0.13	5	15.96	0.04	5	24.14	0.03	5	15.52	0.26		5	0.0248605	0.00254168		5	21.02	0.1	5	15.96	0.04	5	23.06	0.14	5	15.52	0.26		5	0.029977	0.00537321		5	21.25	0.16	5	15.96	0.04	5	23.74	0.34	5	15.52	0.26		5	0.0255594	0.00335377
7	19.8	0.11	7	15.7	0.1	7	23.3	0.05	7	15.46	0.19		7	0.0583146	0.0043644		7	19.35	0.14	7	15.7	0.1	7	21.8	0.14	7	15.46	0.19		7	0.07966	0.0123444		7	19.4	0.17	7	15.7	0.1	7	22.24	0.47	7	15.46	0.19		7	0.0769465	0.00909948
11	20.85	0.03	11	16.67	0.09	11	25.28	0.13	11	16.6	0.19		11	0.0551689	0.00243815		11	20.35	0.07	11	16.67	0.09	11	24.62	0.16	11	16.6	0.19		11	0.0780207	0.00385247		11	21.44	0.13	11	16.67	0.09	11	27.26	0.76	11	16.6	0.19		11	0.0366511	0.000618045
12	21.69	0.1	12	15.8	0.06	12	23.26	0.31	12	15.91	0.5		12	0.0168629	0.00612956		12	21.24	0.14	12	15.8	0.06	12	22.36	0.24	12	15.91	0.5		12	0.0230355	0.0114382		12	22.48	0.23	12	15.8	0.06	12	23.28	0.89	12	15.91	0.5		12	0.00975258	0.00604518
25	22.19	0.26	25	15.12	0.07	25	21.4	0.1	25	15.64	0.18		25	0.00744248	0.018453		25	21.39	0.25	25	15.12	0.07	25	20.16	0.04	25	15.64	0.18		25	0.0129581	0.0435857		25	22.64	1.55	25	15.12	0.07	25	20.55	0.59	25	15.64	0.18		25	0.00544822	0.0332616
26	24.41	0.08	26	15.64	0.68	26	22.31	0.02	26	13.77	0.18		26	0.00229069	0.00268661		26	23.48	0.02	26	15.64	0.68	26	20.89	0.3	26	13.77	0.18		26	0.0043644	0.00718897		26	24.69	0.5	26	15.64	0.68	26	18.64	1.56	26	13.77	0.18		26	0.00188659	0.0341967
27	20.5	0.09	27	15.36	0.54	27	22.31	0.02	27	14.29	0.22		27	0.02836	0.00385247		27	19.79	0.26	27	15.36	0.54	27	19.55	0.11	27	14.29	0.22		27	0.0463914	0.0260965		27	20.65	0.28	27	15.36	0.54	27	20.5	0.31	27	14.29	0.22		27	0.0255594	0.0135084
34	21.47	0.38	34	15.47	0.66	34	24.92	0.02	34	15.74	0.25		34	0.015625	0.00172403		34	20.84	0.18	34	15.47	0.66	34	24.06	0.26	34	15.74	0.25		34	0.0241807	0.00312918		34	21.49	0.03	34	15.47	0.66	34	24.75	0	34	15.74	0.25		34	0.0154099	0.00193963
39	19.22	0.06	39	15.32	0.56	39	23.3	0.14	39	15.78	0.07		39	0.0669858	0.00544822		39	18.29	0.02	39	15.32	0.56	39	22.37	0.07	39	15.78	0.07		39	0.127627	0.0103804		39	19.19	0.01	39	15.32	0.56	39	23.24	0.18	39	15.78	0.07		39	0.0683934	0.00567958
47	20.54	0.02	47	15.62	0	47	28.79	0.19	47	16.62	0.06		47	0.0330318	0.000217003		47	20.34	0.15	47	15.62	0	47	23.08	0.21	47	16.62	0.06		47	0.0379436	0.0113592		47	21.7	0.93	47	15.62	0	47	19.92	0.19	47	16.62	0.06		47	0.0147822	0.101532
50	21.73	0.1	50	14.31	0.53	50	22.37	0.16	50	14.61	0.27		50	0.00583925	0.00461325		50	21.3	0.08	50	14.31	0.53	50	21.91	0.07	50	14.61	0.27		50	0.00786684	0.00634572		50	22.67	0.19	50	14.31	0.53	50	23.64	0.09	50	14.61	0.27		50	0.00304361	0.00191293
51	22.89	0	51	16.56	0	51	22.24	0.2	51	17.06	0		51	0.0124303	0.0275845		51	22.52	0.34	51	16.56	0	51	21.07	0.15	51	17.06	0		51	0.0160643	0.0620683		51	23.42	0.12	51	16.56	0	51	21.92	0.12	51	17.06	0		51	0.00860863	0.0344345
52	22.43	0.19	52	15.92	0.01	52	20.94	0.02	52	15.8	0.71		52	0.0109722	0.02836		52	21.96	0.03	52	15.92	0.01	52	20.26	0.07	52	15.8	0.71		52	0.0151977	0.0454366		52	22.11	0.41	52	15.92	0.01	52	21	0.03	52	15.8	0.71		52	0.013697	0.0272047
53	21.33	0.03	53	14.9	0.05	53	23.41	0.06	53	15.6	0.17		53	0.0115978	0.00445611		53	21.33	0.13	53	14.9	0.05	53	22.39	0.01	53	15.6	0.17		53	0.0115978	0.00903663		53	22.23	0.69	53	14.9	0.05	53	23.24	0.1	53	15.6	0.17		53	0.00621513	0.00501338
56	22.28	0.8	56	15.72	0.01	56	24.15	0.09	56	15.1	0.22		56	0.0105985	0.00188659		56	21.87	0.08	56	15.72	0.01	56	22.49	0.03	56	15.1	0.22		56	0.014082	0.00596195		56	23.4	0.73	56	15.72	0.01	56	23.72	0.16	56	15.1	0.22		56	0.00487629	0.00254168
58	22.12	0.26	58	14.93	0.02	58	23.79	0.17	58	16.21	0.15		58	0.00684848	0.00522628		58	21.67	0.28	58	14.93	0.02	58	22.93	0.38	58	16.21	0.15		58	0.0093553	0.0094859		58	23.24	0.84	58	14.93	0.02	58	23.84	0.18	58	16.21	0.15		58	0.00315094	0.00504825
59	20.7	0.25	59	15.26	0.02	59	24.33	0.21	59	15.93	0.03		59	0.0230355	0.00296038		59	19.89	0	59	15.26	0.02	59	23.44	0.09	59	15.93	0.03		59	0.040386	0.00548611		59	20.62	0.27	59	15.26	0.02	59	24.83	0.01	59	15.93	0.03		59	0.0243489	0.00209331
60	28.68	0.13	60	16.66	0.05	60	21.8	0.08	60	16.09	0.39		60	0.000240779	0.0191038		60	22.92	0.1	60	16.66	0.05	60	20.45	0.19	60	16.09	0.39		60	0.0130482	0.0486978		60	19.95	0.99	60	16.66	0.05	60	21.07	0.14	60	16.09	0.39		60	0.102238	0.0316862
69	21.69	0.01	69	16.06	0.03	69	21.64	0.13	69	15.9	0.17		69	0.020193	0.0187106		69	21.11	0.23	69	16.06	0.03	69	20.51	0.15	69	15.9	0.17		69	0.0301855	0.0409498		69	22.03	0.15	69	16.06	0.03	69	20.98	0.05	69	15.9	0.17		69	0.0159533	0.0295643
74	21.81	0.06	74	15.84	0.25	74	22.37	0.12	74	16.2	0.17		74	0.0159533	0.0138882		74	20.24	0.23	74	15.84	0.25	74	21.65	0.22	74	16.2	0.17		74	0.0473661	0.0228763		74	21.21	0.44	74	15.84	0.25	74	22.32	0.34	74	16.2	0.17		74	0.0241807	0.0143779
76	22.48	0.13	76	16.56	0.18	76	23.89	0.29	76	14.82	0.03		76	0.0165159	0.00186062		76	21.72	0.54	76	16.56	0.18	76	23.61	0.94	76	14.82	0.03		76	0.0279695	0.00225916		76	23.44	0.11	76	16.56	0.18	76	25.67	0	76	14.82	0.03		76	0.00849012	0.000541782
81	22.96	0.01	81	15.07	0.27	81	25.16	0.15	81	14.57	0.1		81	0.00421574	0.000648772		81	22.2	0.34	81	15.07	0.27	81	22.84	0.13	81	14.57	0.1		81	0.00713931	0.00323953		81	23.36	0.27	81	15.07	0.27	81	24.68	0.09	81	14.57	0.1		81	0.00319493	0.000904871
83	24.46	0	83	15.72	0.01	83	22.31	0	83	15.19	0.44		83	0.00233883	0.00718897		83	24.39	0.07	83	15.72	0.01	83	23.06	0.08	83	15.19	0.44		83	0.0024551	0.00427458		83	24.99	0.59	83	15.72	0.01	83	23.1	0.08	83	15.19	0.44		83	0.00161976	0.0041577
85	22.23	0.04	85	15.87	0.02	85	25.29	0.12	85	15.71	0.34		85	0.0121744	0.00130657		85	22.09	0.06	85	15.87	0.02	85	25.58	0.37	85	15.71	0.34		85	0.0134151	0.00106865		85	23.18	0.11	85	15.87	0.02	85	26.15	0.01	85	15.71	0.34		85	0.00630189	0.000719858
86	19.59	0.03	86	15.74	0.02	86	23.28	0.11	86	15.77	0.24		86	0.0693481	0.00548611		86	19.1	0.01	86	15.74	0.02	86	23.73	0.06	86	15.77	0.24		86	0.0973956	0.00401607		86	19.95	0.1	86	15.74	0.02	86	24.23	0.42	86	15.77	0.24		86	0.0540336	0.00283979
90	23.04	0.13	90	16.56	0.07	90	22.96	0.04	90	16.07	0.09		90	0.0112028	0.00843147		90	21.91	0.03	90	16.56	0.07	90	22.25	0.15	90	16.07	0.09		90	0.0245183	0.0137922		90	23.08	0.08	90	16.56	0.07	90	22.14	0.08	90	16.07	0.09		90	0.0108964	0.014885
91	20.56	0.08	91	16.22	0.1	91	22.93	0.05	91	15.97	0.66		91	0.0493776	0.00803214		91	20.18	0.15	91	16.22	0.1	91	22.59	0.02	91	15.97	0.66		91	0.0642571	0.0101667		91	21.01	0.5	91	16.22	0.1	91	23.67	0.03	91	15.97	0.66		91	0.0361465	0.00480916
92	22.93	0.04	92	16.11	0.2	92	23.92	0.04	92	16.18	0.2		92	0.00885066	0.00467765		92	22.55	0.12	92	16.11	0.2	92	23.84	0.11	92	16.18	0.2		92	0.0115177	0.00494436		92	23.97	0.55	92	16.11	0.2	92	25.14	0.01	92	16.18	0.2		92	0.00430432	0.00200803
94			94	17.08	0.04	94	24.44	0.01	94	16.1	0.33		94		0.0030861		94	25.73	0.64	94	17.08	0.04	94	23.77	0.1	94	16.1	0.33		94	0.00248938	0.00491021		94			94	17.08	0.04	94	24.73	0.51	94	16.1	0.33		94
99	24.03	0.05	99	16.93	0.04	99	21.02	0.02	99	15.7	0.24		99	0.00728932	0.0250334		99	24.26	0.04	99	16.93	0.04	99	20.34	0.29	99	15.7	0.24		99	0.00621513	0.0401071		99	25.1	1.01	99	16.93	0.04	99	21.43	0.43	99	15.7	0.24		99	0.00347204	0.0188407
102	23.6	0.05	102	16.54	0.11	102	23.37	0.02	102	15.92	0.53		102	0.00749425	0.00571908		102	22.9	0.03	102	16.54	0.11	102	22.8	0.26	102	15.92	0.53		102	0.0121744	0.00849012		102	23.67	0.29	102	16.54	0.11	102	24.08	0.13	102	15.92	0.53		102	0.00713931	0.00349619
108	22.61	0.06	108	16.01	0.17	108	24.09	0.05	108	15.98	0.15		108	0.0103087	0.00361948		108	22.06	0.33	108	16.01	0.17	108	24.78	0	108	15.98	0.15		108	0.0150928	0.00224355		108	23.24	0.15	108	16.01	0.17	108	24.38	0.46	108	15.98	0.15		108	0.00666121	0.00296038
109	24.06	0.01	109	16.34	0.09	109	24.42	0.11	109	18.16	0.4		109	0.00474295	0.0130482		109	23.13	0.36	109	16.34	0.09	109	24.91	0.01	109	18.16	0.4		109	0.00903663	0.00929068		109	23.84	0.02	109	16.34	0.09	109	24.79	0.53	109	18.16	0.4		109	0.00552427	0.0100965
110	22.2	0.05	110	21.54	0.09	110	24.01	0.09	110	19.1	0.15		110	0.632878	0.0332616		110	21.71	0.08	110	21.54	0.09	110	24.68	0.05	110	19.1	0.15		110	0.888843	0.0209051		110	22.61	0.23	110	21.54	0.09	110	25.1	0.52	110	19.1	0.15		110	0.476319	0.015625
112	21.08	0.08	112	16.73	0.09	112	24.66	0.17	112	16.22	0.18		112	0.0490365	0.00287943		112	20.46	0.06	112	16.73	0.09	112	25.66	0.47	112	16.22	0.18		112	0.075363	0.00143972		112	21.6	0.24	112	16.73	0.09	112	25.13	0.09	112	16.22	0.18		112	0.0341967	0.00207885
113	21.03	0.42	113	16.02	0.07	113	23.72	0.06	113	16.43	0.11		113	0.0310341	0.00638986		113	19.92	0.03	113	16.02	0.07	113	23.96	0.04	113	16.43	0.11		113	0.0669858	0.00541058		113	21.52	0.65	113	16.02	0.07	113	26.38	1.25	113	16.43	0.11		113	0.0220971	0.001011
114	21.25	0.04	114	16.33	0.02	114	23.19	0.01	114	15.79	0.04		114	0.0330318	0.00592077		114	21.2	0.34	114	16.33	0.02	114	22.89	0.05	114	15.79	0.04		114	0.0341967	0.00728932		114	22.94	0.23	114	16.33	0.02	114	23.69	1.17	114	15.79	0.04		114	0.0102374	0.00418662
115	23.29	0.74	115	15.63	0.06	115	23.76	0.05	115	16.29	0.28		115	0.00494436	0.00564035		115	21.79	0.16	115	15.63	0.06	115	23.43	0.27	115	16.29	0.28		115	0.0139848	0.00708999		115	23.02	0.03	115	15.63	0.06	115	26.09	1.5	115	16.29	0.28		115	0.00596195	0.00112178
116	23.17	0.03	116	15.98	0.24	116	21.96	0.04	116	15.97	0.35		116	0.00684848	0.0157337		116	22.08	0.05	116	15.98	0.24	116	21.89	0.18	116	15.97	0.35		116	0.0145786	0.0165159		116	23.56	0.03	116	15.98	0.24	116	23.23	1.42	116	15.97	0.35		116	0.00522628	0.00652412
117	23.72	0.04	117	15.82	0.16	117	22.88	0.05	117	14.6	0.18		117	0.00418662	0.00321715		117	21.94	0.12	117	15.82	0.16	117	22.41	0.63	117	14.6	0.18		117	0.0143779	0.00445611		117	22.55	0.08	117	15.82	0.16	117	23.57	0.11	117	14.6	0.18		117	0.00942037	0.00199416
124	21.17	0.09	124	15.82	0.19	124	29.22	0.24	124	16.01	0.05		124	0.0245183	0.000105534		124	20.53	0.05	124	15.82	0.19	124	25.16	0.01	124	16.01	0.05		124	0.0382075	0.00176025		124	21.18	0.16	124	15.82	0.19	124	23.59	0.31	124	16.01	0.05		124	0.0243489	0.00522628
126	23.83	0.03	126	16.11	0.08	126	34.62	0.03	126	18.72	0.22		126	0.00474295	1.6354e-05		126	22.95	0.03	126	16.11	0.08	126	21.78	0.35	126	18.72	0.22		126	0.00872881	0.119908		126	23.73	0.03	126	16.11	0.08	126			126	18.72	0.22		126
127	22.57	0.13	127	14.63	0.2	127	24.61	0.07	127	16.69	0.12		127	0.00407213	0.00412898		127	21.97	0.03	127	14.63	0.2	127	24.25	0.28	127	16.69	0.12		127	0.0061722	0.00529924		127	22.66	0.13	127	14.63	0.2	127	25.82	0.06	127	16.69	0.12		127	0.00382586	0.00178483
129	36.64	3.19	129	20.57	0.19	129	37.08	3.61	129	18.93	0		129	1.45361e-05	3.438e-06		129	36.67	0.84	129	20.57	0.19	129	37.49	3.54968	129	18.93	0		129	1.4237e-05	2.58752e-06		129	35.11	2.5	129	20.57	0.19	129	37.435	3.62746	129	18.93	0		129	4.19782e-05	2.68807e-06
131	23.44	0.08	131	13.76	0.26	131	23.19	0.08	131	15.28	0.2		131	0.00121907	0.0041577		131	23.1	0.3	131	13.76	0.26	131	22.96	0.02	131	15.28	0.2		131	0.00154305	0.00487629		131	23.97	0.32	131	13.76	0.26	131	23.48	0.24	131	15.28	0.2		131	0.000844275	0.00340059

## Sheet: Table S7
	EV-miR-19-3p																													EV-miR-20a-5p
Status at BR	TP0) Baseline							TP1) 1st CT assessment (~ 2nd month)							TP2) 2nd CT assessment (~ 4th month)							TP3) 3rd CT Assessment (~ 6th month)								TP0) Baseline							TP1) 1st CT assessment (~ 2nd month)							TP2) 2nd CT assessment (~ 4th month)
	Patient_ID	EV-miR-19-3p Ct Mean	EV-miR-19-3p Ct Dev	Patient_ID	UniSp6 Ct Mean	UniSp6 Ct Dev	Rel Exp	Patient_ID	EV-miR-19-3p Ct Mean	EV-miR-19-3p Ct Dev	Patient_ID	UniSp6 Ct Mean	UniSp6 Ct Dev	Rel Exp	Patient_ID	EV-miR-19-3p Ct Mean	EV-miR-19-3p Ct Dev	Patient_ID	UniSp6 Ct Mean	UniSp6 Ct Dev	Rel Exp	Patient_ID	EV-miR-19-3p Ct Mean	EV-miR-19-3p Ct Dev	Patient_ID	UniSp6 Ct Mean	UniSp6 Ct Dev	Rel Exp		Patient_ID	EV-miR-20a-5p Ct Mean	EV-miR-20a-5p Ct Dev	Patient_ID	UniSp6 Ct Mean	UniSp6 Ct Dev	Rel Exp	Patient_ID	EV-miR-20a-5p Ct Mean	EV-miR-20a-5p Ct Dev	Patient_ID	UniSp6 Ct Mean	UniSp6 Ct Dev	Rel Exp	Patient_ID	EV-miR-20a-5p Ct Mean	EV-miR-20a-5p Ct Dev	Patient_ID	UniSp6 Ct Mean	UniSp6 Ct Dev
PR	2	23.85	0.07	2	15.99	0.04	0.00430432	2	23.13	0.01	2	15.09	0.22	0.00379943	2	24.16	0.08	2	15.19	0.11	0.00199416	2	23.39	0.22	2	14.72	0.02	0.0024551		2	21.85	0.18	2	15.99	0.04	0.0172173	2	23.17	0.42	2	15.09	0.22	0.00369554	2	22.42	0.1	2	15.19	0.11
PR	5	21.29	0.13	5	15.96	0.04	0.0248605	5	24.14	0.03	5	15.52	0.26	0.00254168	5	23.53	0.23	5	16.6	0.15	0.00820091	5	24.22	0.13	5	15.64	0.29	0.00261314		5	21.02	0.1	5	15.96	0.04	0.029977	5	23.06	0.14	5	15.52	0.26	0.00537321	5	22.84	0.02	5	16.6	0.15
PR	11	20.85	0.03	11	16.67	0.09	0.0551689	11	21.67	0.04	11	15.39	0.13	0.0128686	11	25.28	0.13	11	16.6	0.19	0.00243815	11	23.9	0.13	11	15.29	0.01	0.00255936		11	20.35	0.07	11	16.67	0.09	0.0780207	11	21.57	0.09	11	15.39	0.13	0.0137922	11	24.62	0.16	11	16.6	0.19
PR	12	21.69	0.1	12	15.8	0.06	0.0168629	12	23.26	0.31	12	15.91	0.5	0.00612956	12	21.69	0.53	12	13.14	0.03	0.00266805	12	22.4	0.46	12	15.6	0.11	0.00897421		12	21.24	0.14	12	15.8	0.06	0.0230355	12	22.36	0.24	12	15.91	0.5	0.0114382	12	24.04	0.15	12	13.14	0.03
PR	25	22.19	0.26	25	15.12	0.07	0.00744248	25	20.39	0.19	25	13.72	0.24	0.00982042	25	22.81	0.07	25	14.61	0.04	0.00340059	25	21.4	0.1	25	15.64	0.18	0.018453		25	21.39	0.25	25	15.12	0.07	0.0129581	25	22.6	0.22	25	13.72	0.24	0.00212253	25	23.12	0.93	25	14.61	0.04
PR	27	20.5	0.09	27	15.36	0.54	0.02836	27	22.31	0.02	27	14.29	0.22	0.00385247	27	22.94	0.06	27	13.77	0.26	0.00173602	27	23.03	0.14	27	17.06	0.13	0.0159533		27	19.79	0.26	27	15.36	0.54	0.0463914	27	19.55	0.11	27	14.29	0.22	0.0260965	27	23.31	0.92	27	13.77	0.26
PR	51	22.89	0	51	16.56	0	0.0124303	51	22.24	0.2	51	17.06	0	0.0275845	51	25.42	0.11	51	17.37	0.02	0.00377319	51			51					51	22.52	0.34	51	16.56	0	0.0160643	51	21.07	0.15	51	17.06	0	0.0620683	51	25.48	0.02	51	17.37	0.02
PR	56	22.28	0.8	56	15.72	0.01	0.0105985	56	24.15	0.09	56	15.1	0.22	0.00188659	56	24.89	0.01	56	17.69	0.08	0.00680118	56	23.65	0.1	56	14.31	0.11	0.00154305		56	21.87	0.08	56	15.72	0.01	0.014082	56	22.49	0.03	56	15.1	0.22	0.00596195	56	23.17	0.08	56	17.69	0.08
PR	59	20.7	0.25	59	15.26	0.02	0.0230355	59	23	0.05	59	16.21	0.03	0.00903663	59	24.33	0.21	59	15.93	0.03	0.00296038	59	22.95	0.1	59	13.85	0.19	0.00182233		59	19.89	0	59	15.26	0.02	0.040386	59	22.99	0.32	59	16.21	0.03	0.00909948	59	23.44	0.09	59	15.93	0.03
PR	74	21.81	0.06	74	15.84	0.25	0.0159533	74	22.37	0.12	74	16.2	0.17	0.0138882	74	23.98	0.39	74	15.49	1.12	0.00278135	74	23.13	0.02	74	14.63	0.06	0.00276214		74	20.24	0.23	74	15.84	0.25	0.0473661	74	21.65	0.22	74	16.2	0.17	0.0228763	74	22.84	0.81	74	15.49	1.12
PR	76	22.48	0.13	76	16.56	0.18	0.0165159	76	24.34	0.09	76	17.94	0.06	0.0118415	76	23.89	0.29	76	14.82	0.03	0.00186062	76			76					76	21.72	0.54	76	16.56	0.18	0.0279695	76	23.64	0.15	76	17.94	0.06	0.0192366	76	23.61	0.94	76	14.82	0.03
PR	81	22.96	0.01	81	15.07	0.27	0.00421574	81			81				81	24.4	0.22	81	14.51	0.21	0.00105393	81	25.16	0.15	81	14.57	0.1	0.000648772		81	22.2	0.34	81	15.07	0.27	0.00713931	81			81				81	24.94	0.67	81	14.51	0.21
PR	86	19.59	0.03	86	15.74	0.02	0.0693481	86	23.28	0.11	86	15.77	0.24	0.00548611	86	24.46	0.02	86	15.58	0.2	0.00212253	86	21.86	0.32	86	14.79	0.18	0.00744248		86	19.1	0.01	86	15.74	0.02	0.0973956	86	23.73	0.06	86	15.77	0.24	0.00401607	86	24.23	0.22	86	15.58	0.2
PR	91	20.56	0.08	91	16.22	0.1	0.0493776	91	24.24	0.07	91	15.75	0.28	0.00278135	91			91				91	22.93	0.05	91	15.97	0.66	0.00803214		91	20.18	0.15	91	16.22	0.1	0.0642571	91	25.02	1.31	91	15.75	0.28	0.00161976	91			91
PR	92	22.93	0.04	92	16.11	0.2	0.00885066	92	26.23	0.83	92	15.2	0.1	0.000478233	92	23.92	0.04	92	16.18	0.2	0.00467765	92	22.98	0.05	92	15.37	0.15	0.00511872		92	22.55	0.12	92	16.11	0.2	0.0115177	92	23.9	0.29	92	15.2	0.1	0.00240458	92	23.84	0.11	92	16.18	0.2
PR	99	24.03	0.05	99	16.93	0.04	0.00728932	99	24.78	0.21	99	16.58	0.51	0.00340059	99	21.02	0.02	99	15.7	0.24	0.0250334	99			99					99	24.26	0.04	99	16.93	0.04	0.00621513	99	24.06	0.72	99	16.58	0.51	0.00560139	99	20.34	0.29	99	15.7	0.24
PR	113	21.03	0.42	113	16.02	0.07	0.0310341	113	25.24	0.43	113	17.25	0.16	0.00393342	113	21.27	0.06	113	13.57	0.18	0.00480916	113	23.72	0.06	113	16.43	0.11	0.00638986		113	19.92	0.03	113	16.02	0.07	0.0669858	113	24.91	0.18	113	17.25	0.16	0.00494436	113	20.51	0.12	113	13.57	0.18
PR	114	21.25	0.04	114	16.33	0.02	0.0330318	114	23.19	0.01	114	15.79	0.04	0.00592077	114	21.96	0.17	114	16.71	0.15	0.026278	114	24.22	1.1	114	16.46	0.09	0.00461325		114	21.2	0.34	114	16.33	0.02	0.0341967	114	22.89	0.05	114	15.79	0.04	0.00728932	114	21.14	0.12	114	16.71	0.15
PR	116	23.17	0.03	116	15.98	0.24	0.00684848	116	20.48	0.14	116	13.55	0.11	0.00820091	116	19.64	0.06	116	15.63	0.14	0.0620683	116	21.96	0.04	116	15.97	0.35	0.0157337		116	22.08	0.05	116	15.98	0.24	0.0145786	116	21.78	0.73	116	13.55	0.11	0.00333061	116	19.35	0.27	116	15.63	0.14
PR	124	21.17	0.09	124	15.82	0.19	0.0245183	124	29.22	0.24	124	16.01	0.05	0.000105534	124	27.5	0.17	124	13.61	0.02	6.58709e-05	124			124					124	20.53	0.05	124	15.82	0.19	0.0382075	124	25.16	0.01	124	16.01	0.05	0.00176025	124	22.32	0.1	124	13.61	0.02
SD	3	21.73	0.03	3	15.71	0.22	0.0154099	3	26.74	0.58	3	15.35	0.21	0.000372622	3	26.11	0.03	3	17.02	0.49	0.00183501	3			3					3	21.34	0.14	3	15.71	0.22	0.020193	3	26.14	0.61	3	15.35	0.21	0.000564789	3	26	0.1	3	17.02	0.49
SD	7	19.8	0.11	7	15.7	0.1	0.0583146	7	23.3	0.05	7	15.46	0.19	0.0043644	7			7				7			7					7	19.35	0.14	7	15.7	0.1	0.07966	7	21.8	0.14	7	15.46	0.19	0.0123444	7			7
SD	26	24.41	0.08	26	15.64	0.68	0.00229069	26	22.31	0.02	26	13.77	0.18	0.00268661	26	24.52	0.33	26	15.78	0.22	0.00233883	26	23.48	0.01	26	15.38	0.12	0.00364466		26	23.48	0.02	26	15.64	0.68	0.0043644	26	20.89	0.3	26	13.77	0.18	0.00718897	26	24.04	0.16	26	15.78	0.22
SD	34	21.47	0.38	34	15.47	0.66	0.015625	34	24.92	0.02	34	15.74	0.25	0.00172403	34	24.35	0.26	34	17.72	0.2	0.0100965	34	23.83	0.15	34	14.37	0.02	0.0014199		34	20.84	0.18	34	15.47	0.66	0.0241807	34	24.06	0.26	34	15.74	0.25	0.00312918	34	22.96	0.19	34	17.72	0.2
SD	39	19.22	0.06	39	15.32	0.56	0.0669858	39	22.05	0.02	39	13.39	0.21	0.00247218	39	23.3	0.14	39	15.78	0.07	0.00544822	39	22.54	0.02	39	17.46	0.32	0.0295643		39	18.29	0.02	39	15.32	0.56	0.127627	39	22.43	0.72	39	13.39	0.21	0.00189972	39	22.37	0.07	39	15.78	0.07
SD	47	20.54	0.02	47	15.62	0	0.0330318	47	28.79	0.19	47	16.62	0.06	0.000217003	47	22.47	0.09	47	18.3	0.21	0.0555527	47	22.42	0.1	47	15.41	0.13	0.00775854		47	20.34	0.15	47	15.62	0	0.0379436	47	23.08	0.21	47	16.62	0.06	0.0113592	47	21.5	0.18	47	18.3	0.21
SD	50	21.73	0.1	50	14.31	0.53	0.00583925	50	22.37	0.16	50	14.61	0.27	0.00461325	50	24.26	0.57	50	18.46	0.13	0.0179484	50			50					50	21.3	0.08	50	14.31	0.53	0.00786684	50	21.91	0.07	50	14.61	0.27	0.00634572	50	23.42	0.2	50	18.46	0.13
SD	52	22.43	0.19	52	15.92	0.01	0.0109722	52	20.94	0.02	52	15.8	0.71	0.02836	52	25.1	0.74	52	15.65	0.71	0.00142977	52	22.4	0.14	52	14.26	0.04	0.003545		52	21.96	0.03	52	15.92	0.01	0.0151977	52	20.26	0.07	52	15.8	0.71	0.0454366	52	22.67	0.34	52	15.65	0.71
SD	53	21.33	0.03	53	14.9	0.05	0.0115978	53	23.41	0.06	53	15.6	0.17	0.00445611	53	21.9	0.07	53	16.34	0.11	0.0211969	53	22.38	0.11	53	13.02	0.07	0.00152181		53	21.33	0.13	53	14.9	0.05	0.0115978	53	22.39	0.01	53	15.6	0.17	0.00903663	53	20.7	0.47	53	16.34	0.11
SD	58	22.12	0.26	58	14.93	0.02	0.00684848	58	23.79	0.17	58	16.21	0.15	0.00522628	58	23.33	1	58	16.86	0.67	0.0112807	58			58					58	21.67	0.28	58	14.93	0.02	0.0093553	58	22.93	0.38	58	16.21	0.15	0.0094859	58	23.74	0.04	58	16.86	0.67
SD	60	28.68	0.13	60	16.66	0.05	0.000240779	60	21.8	0.08	60	16.09	0.39	0.0191038	60	22.23	0.7	60	14.7	0.08	0.00541058	60			60					60	22.92	0.1	60	16.66	0.05	0.0130482	60	20.45	0.19	60	16.09	0.39	0.0486978	60	23.25	0.2	60	14.7	0.08
SD	69	21.69	0.01	69	16.06	0.03	0.020193	69	21.64	0.13	69	15.9	0.17	0.0187106	69			69				69			69					69	21.11	0.23	69	16.06	0.03	0.0301855	69	20.51	0.15	69	15.9	0.17	0.0409498	69			69
SD	83	24.46	0	83	15.72	0.01	0.00233883	83	22.31	0	83	15.19	0.44	0.00718897	83	24.12	0.33	83	16.74	0.31	0.00600342	83	23.57	0.12	83	14.83	0.19	0.00233883		83	24.39	0.07	83	15.72	0.01	0.0024551	83	23.06	0.08	83	15.19	0.44	0.00427458	83	23.22	0.21	83	16.74	0.31
SD	85	22.23	0.04	85	15.87	0.02	0.0121744	85	25.29	0.12	85	15.71	0.34	0.00130657	85	19.48	0.07	85	14.28	0.25	0.0272047	85			85					85	22.09	0.06	85	15.87	0.02	0.0134151	85	25.58	0.37	85	15.71	0.34	0.00106865	85	19.6	0.33	85	14.28	0.25
SD	90	23.04	0.13	90	16.56	0.07	0.0112028	90	22.96	0.04	90	16.07	0.09	0.00843147	90	24.23	0.04	90	14.76	0.37	0.00141009	90			90					90	21.91	0.03	90	16.56	0.07	0.0245183	90	22.25	0.15	90	16.07	0.09	0.0137922	90	23.49	0.43	90	14.76	0.37
SD	94			94	17.08	0.04		94	24.44	0.01	94	16.1	0.33	0.0030861	94	23.75	0.07	94	15.62	0.08	0.00356965	94	25.81	0.08	94	15.71	0.14	0.000911165		94	25.73	0.64	94	17.08	0.04	0.00248938	94	23.77	0.1	94	16.1	0.33	0.00491021	94	24.01	0.13	94	15.62	0.08
SD	102	23.6	0.05	102	16.54	0.11	0.00749425	102	23.37	0.02	102	15.92	0.53	0.00571908	102	24.81	0.1	102	14.53	0.08	0.000804288	102	23.28	0.09	102	13.92	0.11	0.00152181		102	22.9	0.03	102	16.54	0.11	0.0121744	102	22.8	0.26	102	15.92	0.53	0.00849012	102	24.68	0.3	102	14.53	0.08
SD	108	22.61	0.06	108	16.01	0.17	0.0103087	108	24.09	0.05	108	15.98	0.15	0.00361948	108	24.74	0.9	108	14.79	0.1	0.001011	108	21.64	0.11	108	16.6	0.16	0.0303955		108	22.06	0.33	108	16.01	0.17	0.0150928	108	24.78	0	108	15.98	0.15	0.00224355	108	24.74	0.12	108	14.79	0.1
SD	109	24.06	0.01	109	16.34	0.09	0.00474295	109	24.42	0.11	109	18.16	0.4	0.0130482	109	21.44	0.13	109	14.05	0.41	0.00596195	109	26.1	0.03	109	17.54	0.08	0.00264962		109	23.13	0.36	109	16.34	0.09	0.00903663	109	24.91	0.01	109	18.16	0.4	0.00929068	109	22.71	0.1	109	14.05	0.41
SD	110	22.2	0.05	110	21.54	0.09	0.632878	110	24.01	0.09	110	19.1	0.15	0.0332616	110	23.9	0.04	110	14.67	0.36	0.0016653	110	22.44	0.18	110	15.24	0.32	0.00680118		110	21.71	0.08	110	21.54	0.09	0.888843	110	24.68	0.05	110	19.1	0.15	0.0209051	110	24.26	0.39	110	14.67	0.36
SD	112	21.08	0.08	112	16.73	0.09	0.0490365	112	24.66	0.17	112	16.22	0.18	0.00287943	112	27.51	0.12	112	18.02	0.55	0.00139067	112	23.78	0.06	112	13.89	0.05	0.00105393		112	20.46	0.06	112	16.73	0.09	0.075363	112	25.66	0.47	112	16.22	0.18	0.00143972	112	27.27	0.43	112	18.02	0.55
SD	115	23.29	0.74	115	15.63	0.06	0.00494436	115	23.76	0.05	115	16.29	0.28	0.00564035	115	20.31	0.11	115	14.08	0.43	0.0133224	115	21.53	0.39	115	17.25	0.23	0.0514744		115	21.79	0.16	115	15.63	0.06	0.0139848	115	23.43	0.27	115	16.29	0.28	0.00708999	115	20.43	0.01	115	14.08	0.43
SD	117	23.72	0.04	117	15.82	0.16	0.00418662	117	22.88	0.05	117	14.6	0.18	0.00321715	117	24.14	0.07	117	18.35	0.08	0.0180733	117			117					117	21.94	0.12	117	15.82	0.16	0.0143779	117	22.41	0.63	117	14.6	0.18	0.00445611	117	23.78	0.19	117	18.35	0.08
SD	126	23.83	0.03	126	16.11	0.08	0.00474295	126	34.62	0.03	126	18.72	0.22	1.6354e-05	126	20.86	0.05	126	16.17	0.3	0.0387409	126			126					126	22.95	0.03	126	16.11	0.08	0.00872881	126	21.78	0.35	126	18.72	0.22	0.119908	126	21.07	0	126	16.17	0.3
SD	127	22.57	0.13	127	14.63	0.2	0.00407213	127	24.61	0.07	127	16.69	0.12	0.00412898	127	21.98	0.27	127	16.09	0.11	0.0168629	127	21.06	0.17	127	15.14	0.29	0.0165159		127	21.97	0.03	127	14.63	0.2	0.0061722	127	24.25	0.28	127	16.69	0.12	0.00529924	127	21.84	0.94	127	16.09	0.11
SD	129	36.64	3.19	129	20.57	0.19	1.45361e-05	129			129				129	37.08	3.61	129	18.93	0	3.438e-06	129	32.85	0.59	129	26.54	0.12	0.0126038		129	36.67	0.84	129	20.57	0.19	1.4237e-05	129			129				129	37.49	3.54968	129	18.93	0
SD	131	23.44	0.08	131	13.76	0.26	0.00121907	131	23.19	0.08	131	15.28	0.2	0.0041577	131	21.91	0.14	131	18.28	0.33	0.0807721	131			131					131	23.1	0.3	131	13.76	0.26	0.00154305	131	22.96	0.02	131	15.28	0.2	0.00487629	131	21.83	0.74	131	18.28	0.33
[truncated: 204 more columns]

## Sheet: Table S8
Table S9A	Stable Disease (n=27) + Partial Response (n=20)				Table S9B	Partial Response (n=20)				Table S9C	Stable Disease (n=27)
EV-miR-19a-3p	TP1 (1st CT-Scan)	TP2 (2nd CT-Scan)	TP3 (3rd CT-Scan)		EV-miR-19a-3p	TP1 (1st CT-Scan)	TP2 (2nd CT-Scan)	TP3 (3rd CT-Scan)		EV-miR-19a-3p	TP1 (1st CT-Scan)	TP2 (2nd CT-Scan)	TP3 (3rd CT-Scan)
TP2 (2nd CT-Scan)	0.83628	-	-		TP2 (2nd CT-Scan)	1	-	-		TP2 (2nd CT-Scan)	0.5625	-	-
TP3 (3rd CT-Scan)	0.96767	0.93074	-		TP3 (3rd CT-Scan)	0.9341	0.978	-		TP3 (3rd CT-Scan)	0.89	0.9675	-
TP0 (baseline)	0.00015666	0.03312	0.0128475		TP0 (baseline)	0.00117	0.00432	0.004815		TP0 (baseline)	0.054	0.7875	0.6525
EV-miR-20a-5p	TP1 (1st CT-Scan)	TP2 (2nd CT-Scan)	TP3 (3rd CT-Scan)		EV-miR-20a-5p	TP1 (1st CT-Scan)	TP2 (2nd CT-Scan)	TP3 (3rd CT-Scan)		EV-miR-20a-5p	TP1 (1st CT-Scan)	TP2 (2nd CT-Scan)	TP3 (3rd CT-Scan)
TP2 (2nd CT-Scan)	0.915863	-	-		TP2 (2nd CT-Scan)	1	-	-		TP2 (2nd CT-Scan)	0.746325	-	-
TP3 (3rd CT-Scan)	0.5727	0.93074	-		TP3 (3rd CT-Scan)	0.9341	0.679114	-		TP3 (3rd CT-Scan)	0.8172	0.9675	-
TP0 (baseline)	8.55e-05	0.00765	0.000333		TP0 (baseline)	0.000648	0.00423	0.001935		TP0 (baseline)	0.079875	0.63	0.261
EV-miR-26a-5p	TP1 (1st CT-Scan)	TP2 (2nd CT-Scan)	TP3 (3rd CT-Scan)		EV-miR-26a-5p	TP1 (1st CT-Scan)	TP2 (2nd CT-Scan)	TP3 (3rd CT-Scan)		EV-miR-26a-5p	TP1 (1st CT-Scan)	TP2 (2nd CT-Scan)	TP3 (3rd CT-Scan)
TP2 (2nd CT-Scan)	0.915863	-	-		TP2 (2nd CT-Scan)	1	-	-		TP2 (2nd CT-Scan)	0.746325	-	-
TP3 (3rd CT-Scan)	0.5727	0.93074	-		TP3 (3rd CT-Scan)	0.9341	0.46386	-		TP3 (3rd CT-Scan)	0.6075	0.9675	-
TP0 (baseline)	0.0005625	0.1272	0.01368		TP0 (baseline)	0.001746	0.0588038	0.004815		TP0 (baseline)	0.079875	0.750857	0.7002
EV-miR-142-3p	TP1 (1st CT-Scan)	TP2 (2nd CT-Scan)	TP3 (3rd CT-Scan)		EV-miR-142-3p	TP1 (1st CT-Scan)	TP2 (2nd CT-Scan)	TP3 (3rd CT-Scan)		EV-miR-142-3p	TP1 (1st CT-Scan)	TP2 (2nd CT-Scan)	TP3 (3rd CT-Scan)
TP2 (2nd CT-Scan)	0.83628	-	-		TP2 (2nd CT-Scan)	1	-	-		TP2 (2nd CT-Scan)	0.746325	-	-
TP3 (3rd CT-Scan)	0.108	0.93074	-		TP3 (3rd CT-Scan)	0.9341	0.679114	-		TP3 (3rd CT-Scan)	0.3447	1	-
TP0 (baseline)	4.5e-05	0.000621	1.8e-05		TP0 (baseline)	0.00117	0.00423	0.00135		TP0 (baseline)	0.054	0.3078	0.0306
EV-miR-1260a	TP1 (1st CT-Scan)	TP2 (2nd CT-Scan)	TP3 (3rd CT-Scan)		EV-miR-1260a	TP1 (1st CT-Scan)	TP2 (2nd CT-Scan)	TP3 (3rd CT-Scan)		EV-miR-1260a	TP1 (1st CT-Scan)	TP2 (2nd CT-Scan)	TP3 (3rd CT-Scan)
TP2 (2nd CT-Scan)	1	-	-		TP2 (2nd CT-Scan)	1	-	-		TP2 (2nd CT-Scan)	0.5625	-	-
TP3 (3rd CT-Scan)	0.96767	0.93074	-		TP3 (3rd CT-Scan)	0.9341	0.679114	-		TP3 (3rd CT-Scan)	0.89	0.9675	-
TP0 (baseline)	0.000525	0.130436	0.178251		TP0 (baseline)	0.00218571	0.01065	0.0321429		TP0 (baseline)	0.079875	0.916	0.98
EV-miR-1260b	TP1 (1st CT-Scan)	TP2 (2nd CT-Scan)	TP3 (3rd CT-Scan)		EV-miR-1260b	TP1 (1st CT-Scan)	TP2 (2nd CT-Scan)	TP3 (3rd CT-Scan)		EV-miR-1260b	TP1 (1st CT-Scan)	TP2 (2nd CT-Scan)	TP3 (3rd CT-Scan)
TP2 (2nd CT-Scan)	0.85332	-	-		TP2 (2nd CT-Scan)	1	-	-		TP2 (2nd CT-Scan)	0.87	-	-
TP3 (3rd CT-Scan)	0.5727	0.93074	-		TP3 (3rd CT-Scan)	0.9341	0.679114	-		TP3 (3rd CT-Scan)	0.7425	0.9675	-
TP0 (baseline)	0.000552857	0.01959	0.0128475		TP0 (baseline)	0.00216	0.00423	0.00945		TP0 (baseline)	0.094	0.63915	0.6525
EV-miR-5100	TP1 (1st CT-Scan)	TP2 (2nd CT-Scan)	TP3 (3rd CT-Scan)		EV-miR-5100	TP1 (1st CT-Scan)	TP2 (2nd CT-Scan)	TP3 (3rd CT-Scan)		EV-miR-5100	TP1 (1st CT-Scan)	TP2 (2nd CT-Scan)	TP3 (3rd CT-Scan)
TP2 (2nd CT-Scan)	0.83628	-	-		TP2 (2nd CT-Scan)	1	-	-		TP2 (2nd CT-Scan)	0.746325	-	-
TP3 (3rd CT-Scan)	0.629743	0.9307	-		TP3 (3rd CT-Scan)	0.9341	0.679114	-		TP3 (3rd CT-Scan)	0.89	0.9675	-
TP0 (baseline)	4.5e-05	0.021375	0.0441		TP0 (baseline)	0.000945	0.00432	0.006048		TP0 (baseline)	0.0237	0.63915	0.98
EV-miR-7975	TP1 (1st CT-Scan)	TP2 (2nd CT-Scan)	TP3 (3rd CT-Scan)		EV-miR-7975	TP1 (1st CT-Scan)	TP2 (2nd CT-Scan)	TP3 (3rd CT-Scan)		EV-miR-7975	TP1 (1st CT-Scan)	TP2 (2nd CT-Scan)	TP3 (3rd CT-Scan)
TP2 (2nd CT-Scan)	0.0873	-	-		TP2 (2nd CT-Scan)	1	-	-		TP2 (2nd CT-Scan)	0.0027	-	-
TP3 (3rd CT-Scan)	0.5727	0.9307	-		TP3 (3rd CT-Scan)	0.9341	0.679114	-		TP3 (3rd CT-Scan)	0.8421	0.9675	-
TP0 (baseline)	7.2e-05	0.33075	0.244012		TP0 (baseline)	0.00225	0.0411429	0.093		TP0 (baseline)	0.0237	0.63915	0.98
EV-miR-7977	TP1 (1st CT-Scan)	TP2 (2nd CT-Scan)	TP3 (3rd CT-Scan)		EV-miR-7977	TP1 (1st CT-Scan)	TP2 (2nd CT-Scan)	TP3 (3rd CT-Scan)		EV-miR-7977	TP2 (2nd CT-Scan)	TP3 (3rd CT-Scan)	TP3 (3rd CT-Scan)
TP2 (2nd CT-Scan)	0.1242	-	-		TP2 (2nd CT-Scan)	1	-	-		TP2 (2nd CT-Scan)	0.009	-	-
TP3 (3rd CT-Scan)	0.5727	0.9307	-		TP3 (3rd CT-Scan)	0.9341	0.978	-		TP3 (3rd CT-Scan)	0.6879	0.9675	-
TP0 (baseline)	0.00075	0.89431	0.4211		TP0 (baseline)	0.036	0.113	0.057375		TP0 (baseline)	0.0237	0.63	0.7923

## Sheet: Table S9
A. Pathways
TarBase				MicroT-CDS
KEGG pathway	p-value	genes	miRNAs	KEGG pathway	p-value	genes	miRNAs
Proteoglycans in cancer	1.19844e-13	76	6	Prion diseases	8.16817e-16	4	4
Viral carcinogenesis	5.80117e-09	65	5	Estrogen signaling pathway	2.23951e-05	25	4
Protein processing in endoplasmic reticulum	3.00457e-08	69	6	Proteoglycans in cancer	2.23951e-05	42	4
Sphingolipid signaling pathway	1.75362e-05	48	6	Axon guidance	5.51816e-05	31	5
Hepatitis B	2.00579e-05	55	6	Ras signaling pathway	0.000122471	52	6
Prostate cancer	2.00579e-05	41	6	FoxO signaling pathway	0.000220645	36	5
Chronic myeloid leukemia	2.34797e-05	33	5	Renal cell carcinoma	0.000364329	22	5
Signaling pathways regulating pluripotency of stem cells	2.34797e-05	52	6	Protein processing in endoplasmic reticulum	0.000394279	38	6
Lysine degradation	2.89305e-05	17	5	Signaling pathways regulating pluripotency of stem cells	0.000844806	33	6
Prolactin signaling pathway	2.89305e-05	31	5	TGF-beta signaling pathway	0.000960001	21	5
mTOR signaling pathway	2.89305e-05	30	6	cAMP signaling pathway	0.00212213	46	5
Bacterial invasion of epithelial cells	2.89305e-05	33	6	Pancreatic cancer	0.00229223	19	5
AMPK signaling pathway	5.23146e-05	52	6	Prolactin signaling pathway	0.00342079	18	5
Estrogen signaling pathway	6.72889e-05	36	4	Phosphatidylinositol signaling system	0.00342079	22	6
Pancreatic cancer	7.60623e-05	28	5	Gap junction	0.0036299	20	5
Cell cycle	9.20585e-05	49	5	mTOR signaling pathway	0.00382245	19	4
FoxO signaling pathway	9.20585e-05	54	6	Pathways in cancer	0.00480232	72	5
Hippo signaling pathway	0.000104248	52	6	Glioma	0.00544472	16	4
Non-small cell lung cancer	0.000124511	24	4	MAPK signaling pathway	0.00544472	52	5
Shigellosis	0.000124511	28	6	Endocytosis	0.00544472	46	5
Colorectal cancer	0.000124511	27	6	Rap1 signaling pathway	0.00569894	42	5
Glioma	0.000130804	26	5	Choline metabolism in cancer	0.00776814	25	6
Regulation of actin cytoskeleton	0.000143198	68	6	Glycosphingolipid biosynthesis - ganglio series	0.0145188	5	2
p53 signaling pathway	0.000152322	31	5	Cytokine-cytokine receptor interaction	0.0166008	36	6
Adrenergic signaling in cardiomyocytes	0.000332885	46	6	Melanoma	0.0176111	18	4
Small cell lung cancer	0.00040144	35	3	Neurotrophin signaling pathway	0.0192216	28	6
Glycosaminoglycan biosynthesis - keratan sulfate	0.00040144	5	4	Hepatitis B	0.0205842	28	5
Renal cell carcinoma	0.00040144	29	5	N-Glycan biosynthesis	0.0207471	9	3
Insulin signaling pathway	0.000417827	52	6	Lysine degradation	0.0219291	10	6
Endometrial cancer	0.000417827	23	6	Chronic myeloid leukemia	0.0262635	17	3
Circadian rhythm	0.000522517	16	4	Circadian rhythm	0.0262635	11	4
Wnt signaling pathway	0.000785401	46	6	Thyroid hormone signaling pathway	0.0262635	24	6
Neurotrophin signaling pathway	0.000956025	46	5	Wnt signaling pathway	0.028162	28	5
Adherens junction	0.00110209	30	6	Calcium signaling pathway	0.0293809	35	5
Pathways in cancer	0.00119241	113	6	ErbB signaling pathway	0.0370951	21	5
TGF-beta signaling pathway	0.00152991	31	6	Glutamatergic synapse	0.0380806	21	4
Ubiquitin mediated proteolysis	0.00157116	50	5	Progesterone-mediated oocyte maturation	0.0380806	21	4
Bladder cancer	0.00236369	19	5	Ubiquitin mediated proteolysis	0.0458577	29	5
MAPK signaling pathway	0.0026963	78	6	Prostate cancer	0.0459817	21	4
Central carbon metabolism in cancer	0.0027266	25	5
Thyroid hormone signaling pathway	0.00280406	44	6
Type II diabetes mellitus	0.00280406	20	6
RNA transport	0.00281926	54	6
Apoptosis	0.00307923	33	5
mRNA surveillance pathway	0.00369713	34	5
Platelet activation	0.00393884	41	6
Hepatitis C	0.00478643	47	5
Melanoma	0.00779809	25	5
RNA degradation	0.00957556	28	6
Fc gamma R-mediated phagocytosis	0.00957556	33	6
Endocytosis	0.0105245	67	6
Progesterone-mediated oocyte maturation	0.0125793	32	6
PI3K-Akt signaling pathway	0.0132678	92	6
N-Glycan biosynthesis	0.0133268	13	5
Acute myeloid leukemia	0.0142273	22	3
Oocyte meiosis	0.0142987	38	5
Focal adhesion	0.0154779	63	6
Measles	0.017874	46	6
Spliceosome	0.0202207	41	5
Steroid biosynthesis	0.020286	8	5
ErbB signaling pathway	0.0219814	29	5
Thyroid cancer	0.0265778	12	6
HIF-1 signaling pathway	0.0328823	35	6
Influenza A	0.0354218	52	6
Axon guidance	0.0362431	39	6
VEGF signaling pathway	0.0366447	22	4
Long-term depression	0.0370429	19	5
Rap1 signaling pathway	0.0406098	60	6
Epstein-Barr virus infection	0.0406098	63	6
Fc epsilon RI signaling pathway	0.0446319	25	4
HTLV-I infection	0.0488591	75	6
B Gene Ontology
TarBase				MicroT-CDS
GO Category (Biological Process)	p-value	#genes	#miRNAs	GO Category (Biological Process)	p-value	genes	miRNAs
cellular nitrogen compound metabolic process	2.24225e-146	1220	6	cellular nitrogen compound metabolic process	8.83664e-49	743	6
biosynthetic process	2.78311e-95	996	6	biosynthetic process	1.29377e-36	633	6
cellular protein modification process	2.62433e-87	659	6	cellular protein modification process	3.07951e-26	384	6
gene expression	6.59673e-78	231	6	neurotrophin TRK receptor signaling pathway	4.43945e-16	59	6
symbiosis encompassing mutualism through parasitism	1.20857e-51	188	6	gene expression	2.07749e-11	94	5
biological_process	1.83593e-48	3191	6	viral process	2.3015e-11	82	6
catabolic process	1.40069e-47	494	6	symbiosis encompassing mutualism through parasitism	3.20244e-11	90	6
viral process	3.88884e-47	166	6	transcription DNA-templated	1.18853e-08	384	6
small molecule metabolic process	2.034e-40	537	6	Fc-epsilon receptor signaling pathway	2.19306e-08	33	6
mitotic cell cycle	3.16902e-39	140	6	epidermal growth factor receptor signaling pathway	2.19306e-08	46	6
response to stress	1.42384e-34	532	6	catabolic process	3.254e-07	263	6
neurotrophin TRK receptor signaling pathway	1.0242e-32	93	6	blood coagulation	3.89375e-06	70	6
nucleobase-containing compound catabolic process	2.14616e-29	242	6	biological_process	3.89375e-06	2192	6
cell death	4.8938e-28	250	6	fibroblast growth factor receptor signaling pathway	6.03267e-05	38	6
cellular protein metabolic process	2.74173e-26	131	6	mitotic cell cycle	7.2734e-05	57	6
membrane organization	1.4658e-25	167	6	nucleobase-containing compound catabolic process	9.47194e-05	125	6
Fc-epsilon receptor signaling pathway	6.77149e-23	59	6	small molecule metabolic process	0.000106164	287	6
macromolecular complex assembly	1.42516e-22	222	6	cellular component assembly	0.000131818	174	6
cellular component assembly	1.19229e-21	299	6	membrane organization	0.000192492	84	6
blood coagulation	1.80599e-21	125	6	response to stress	0.000251254	293	6
mRNA metabolic process	2.24504e-17	68	6	transcription initiation from RNA polymerase II promoter	0.000372141	41	5
transcription DNA-templated	3.88599e-16	544	6	cytoskeleton organization	0.000454062	105	6
DNA metabolic process	5.8363e-16	190	6	cell death	0.000454451	128	6
Fc-gamma receptor signaling pathway involved in phagocytosis	2.38971e-15	32	6	macromolecular complex assembly	0.000681962	119	6
RNA metabolic process	4.03868e-15	73	6	toll-like receptor 10 signaling pathway	0.00183968	13	5
protein complex assembly	3.15358e-14	180	6	post-translational protein modification	0.00183968	26	5
innate immune response	3.92964e-13	174	6	phosphatidylinositol-mediated signaling	0.00264935	26	6
epidermal growth factor receptor signaling pathway	1.32627e-12	63	5	cellular lipid metabolic process	0.00297163	24	6
immune system process	2.71829e-12	329	6	platelet activation	0.00355499	32	6
post-translational protein modification	7.24439e-12	48	6	toll-like receptor 5 signaling pathway	0.00742965	13	5
platelet activation	9.58394e-12	59	6	cellular protein metabolic process	0.00742965	56	6
protein N-linked glycosylation via asparagine	1.65571e-10	36	6	toll-like receptor signaling pathway	0.00872095	20	6
transcription initiation from RNA polymerase II promoter	1.67331e-10	66	6	TRIF-dependent toll-like receptor signaling pathway	0.0089589	13	4
cellular lipid metabolic process	2.5209e-10	43	6	post-Golgi vesicle-mediated transport	0.0089589	12	5
chromatin organization	4.48572e-10	44	6	anatomical structure morphogenesis	0.0100225	21	6
fibroblast growth factor receptor signaling pathway	5.03774e-10	57	5	regulation of small GTPase mediated signal transduction	0.0110073	37	4
G2/M transition of mitotic cell cycle	8.70702e-10	48	5	toll-like receptor TLR1:TLR2 signaling pathway	0.0122787	12	5
toll-like receptor 10 signaling pathway	1.80765e-09	23	5	toll-like receptor TLR6:TLR2 signaling pathway	0.0122787	12	5
activation of signaling protein activity involved in unfolded protein response	2.00878e-09	25	6	nervous system development	0.0128061	71	5
positive regulation of protein insertion into mitochondrial membrane involved in apoptotic signaling pathway	1.53884e-08	16	4	activation of phospholipase C activity	0.0141629	14	4
cell cycle	3.79556e-08	211	6	toll-like receptor 9 signaling pathway	0.0155275	13	5
toll-like receptor 5 signaling pathway	4.10574e-08	23	5	nucleotide-binding domain leucine rich repeat containing receptor signaling pathway	0.0227021	9	4
insulin receptor signaling pathway	4.40219e-08	51	6	MyD88-independent toll-like receptor signaling pathway	0.0236238	13	4
toll-like receptor TLR1:TLR2 signaling pathway	5.41633e-08	22	5	toll-like receptor 3 signaling pathway	0.0268013	14	4
toll-like receptor TLR6:TLR2 signaling pathway	5.41633e-08	22	5	toll-like receptor 4 signaling pathway	0.0404651	16	5
vesicle-mediated transport	9.03357e-08	218	6	synaptic transmission	0.0409977	56	6
nuclear-transcribed mRNA catabolic process deadenylation-dependent decay	9.84877e-08	24	6	inositol phosphate metabolic process	0.0421099	9	6
phosphatidylinositol-mediated signaling	1.01884e-07	41	5	vesicle-mediated transport	0.0421099	139	6
nucleocytoplasmic transport	1.1251e-07	91	6
viral life cycle	1.13532e-07	32	6
RNA splicing	1.13532e-07	87	6
mRNA processing	1.42819e-07	130	6
stress-activated MAPK cascade	1.58304e-07	21	5
transforming growth factor beta receptor signaling pathway	1.71809e-07	57	6
toll-like receptor 9 signaling pathway	2.72233e-07	23	5
intrinsic apoptotic signaling pathway	2.89703e-07	26	5
TRIF-dependent toll-like receptor signaling pathway	3.05648e-07	22	5
MyD88-independent toll-like receptor signaling pathway	6.79493e-07	23	5
phospholipid metabolic process	6.79493e-07	46	6
toll-like receptor signaling pathway	8.9176e-07	32	6
apoptotic signaling pathway	2.61883e-06	39	5
protein polyubiquitination	2.67451e-06	49	5
G1/S transition of mitotic cell cycle	2.76828e-06	50	6
termination of RNA polymerase II transcription	4.2054e-06	17	6
toll-like receptor 2 signaling pathway	4.31706e-06	23	5
nucleotide-binding domain leucine rich repeat containing receptor signaling pathway	7.93949e-06	15	6
phosphatidylinositol biosynthetic process	8.19515e-06	22	5
glycerophospholipid biosynthetic process	8.60896e-06	25	6
toll-like receptor 3 signaling pathway	8.92221e-06	23	5
antigen processing and presentation of exogenous peptide antigen via MHC class II	8.99181e-06	34	6
nucleobase-containing small molecule metabolic process	1.29218e-05	20	6
generation of precursor metabolites and energy	1.31639e-05	72	6
cellular component disassembly involved in execution phase of apoptosis	1.81747e-05	15	6
in utero embryonic development	1.95414e-05	88	6
DNA damage response signal transduction by p53 class mediator resulting in cell cycle arrest	2.05527e-05	23	5
toll-like receptor 4 signaling pathway	2.08725e-05	26	5
mitotic nuclear envelope disassembly	2.3464e-05	13	4
cellular component movement	3.37889e-05	31	6
cell junction organization	4.78345e-05	38	6
regulation of defense response to virus by virus	7.29881e-05	11	5
regulation of ubiquitin-protein ligase activity involved in mitotic cell cycle	7.9512e-05	20	5
platelet degranulation	7.9512e-05	20	6
protein ubiquitination	0.000102512	127	6
mRNA 3'-end processing	0.000121468	14	6
MyD88-dependent toll-like receptor signaling pathway	0.000129732	25	5
virion assembly	0.000141294	11	5
mRNA splicing via spliceosome	0.0002127	61	6
viral protein processing	0.000223952	8	5
regulation of transcription from RNA polymerase II promoter in response to hypoxia	0.000223952	12	5
ribonucleoprotein complex assembly	0.000256523	37	6
endoplasmic reticulum unfolded protein response	0.000318749	35	6
cytokine-mediated signaling pathway	0.000349824	69	6
intracellular transport of virus	0.000386681	9	5
nuclear-transcribed mRNA poly(A) tail shortening	0.000471268	14	6
regulation of glucose transport	0.000477193	11	4
negative regulation of transcription from RNA polymerase II promoter	0.000501666	217	6
hexose transport	0.000539755	12	4
glycosaminoglycan metabolic process	0.000539755	24	4
positive regulation of ubiquitin-protein ligase activity involved in mitotic cell cycle	0.000601567	18	5
nucleotide-binding oligomerization domain containing signaling pathway	0.000602492	9	6
positive regulation of viral transcription	0.000623673	15	5
endosomal transport	0.000649888	26	6
inositol phosphate metabolic process	0.000681013	13	5
protein targeting	0.0007187	62	6
anaphase-promoting complex-dependent proteasomal ubiquitin-dependent protein catabolic process	0.000789676	22	5
post-Golgi vesicle-mediated transport	0.00104587	15	5
transcription from RNA polymerase II promoter	0.00178421	128	6
extracellular matrix disassembly	0.00194392	24	4
positive regulation of apoptotic process	0.00213067	101	6
anatomical structure morphogenesis	0.00256028	26	5
cell cycle arrest	0.0027228	45	6
intrinsic apoptotic signaling pathway in response to oxidative stress	0.00307038	13	5
type I interferon signaling pathway	0.00307038	19	5
regulation of cell cycle	0.00307038	61	6
negative regulation of ubiquitin-protein ligase activity involved in mitotic cell cycle	0.00343646	16	5
proteasome-mediated ubiquitin-dependent protein catabolic process	0.00349885	39	6
negative regulation of cell proliferation	0.00427064	123	6
cytoskeleton-dependent intracellular transport	0.00456099	26	5
cell junction assembly	0.00467842	15	5
protein maturation	0.00482118	43	6
regulation of small GTPase mediated signal transduction	0.00482118	46	6
cellular response to hypoxia	0.00588241	38	5
nuclear-transcribed mRNA catabolic process nonsense-mediated decay	0.00596768	30	6
transport	0.00878525	704	6
negative regulation of transforming growth factor beta receptor signaling pathway	0.0090613	28	6
cofactor metabolic process	0.00923263	48	5
androgen receptor signaling pathway	0.010244	17	6
cytoskeleton organization	0.0110945	123	6
vacuolar transport	0.0111301	20	5
lipid metabolic process	0.0116204	220	6
regulation of circadian rhythm	0.0126691	22	5
'de novo' posttranslational protein folding	0.0169164	11	4
protein targeting to membrane	0.0169164	11	6
leukocyte migration	0.0172637	24	5
axon guidance	0.0176674	87	6
negative regulation of translation	0.0209953	25	5
cell proliferation	0.0213323	122	6
water-soluble vitamin metabolic process	0.0222591	14	5
vitamin metabolic process	0.0273652	15	5
transcription elongation from RNA polymerase II promoter	0.0280721	18	5
chondroitin sulfate metabolic process	0.029544	11	4
antigen processing and presentation of exogenous peptide antigen via MHC class I	0.0302464	21	5
carbohydrate metabolic process	0.0309385	176	6
sphingolipid biosynthetic process	0.0344655	12	4
DNA packaging	0.0349189	4	4
keratan sulfate metabolic process	0.0349189	8	4
neural tube closure	0.0349267	35	6
positive regulation of extrinsic apoptotic signaling pathway	0.0377281	17	5
Ras protein signal transduction	0.0391349	25	6
regulation of transcription involved in G1/S transition of mitotic cell cycle	0.041232	9	5
triglyceride biosynthetic process	0.0415135	13	4
energy reserve metabolic process	0.0434424	19	5
glucocorticoid receptor signaling pathway	0.0462339	6	4
DNA strand elongation involved in DNA replication	0.0478151	8	4
mRNA transport	0.0481682	24	6
